# Supplementary material for: Retrotransposon-mediated disruption of a chitin synthase gene confers insect resistance to Bacillus thuringiensis Vip3Aa toxin
Source: PLoS Biol. 2024 Jul 2;22(7):e3002704. doi: 10.1371/journal.pbio.3002704 (PMC11249258; doi:10.1371/journal.pbio.3002704)
Supplement: S1 Data — (TXT) [file pbio.3002704.s020.txt]

chrom	chromStart	chromEnd	DELTA_SNP_INDEX
1	1	10001	0
1	7001	17001	0
1	14001	24001	0.0075128441090129
1	21001	31001	0
1	28001	38001	0
1	35001	45001	0
1	42001	52001	0.000588286112432255
1	49001	59001	0
1	56001	66001	0
1	63001	73001	0
1	70001	80001	0.00255538915272547
1	77001	87001	0.00255538915272547
1	84001	94001	0
1	91001	101001	0
1	98001	108001	0
1	105001	115001	0.00319604825964814
1	112001	122001	0
1	119001	129001	0
1	126001	136001	0.0137976817640772
1	133001	143001	0.0207401201265516
1	140001	150001	0.0271474444840656
1	147001	157001	0.0297473869150839
1	154001	164001	0
1	161001	171001	0.0193174130555933
1	168001	178001	0.0174275137028586
1	175001	185001	0.034326568663745
1	182001	192001	0
1	189001	199001	0.00499846483059326
1	196001	206001	0.0452122917749336
1	203001	213001	0
1	210001	220001	0.0332420896297013
1	217001	227001	0.0455025394898564
1	224001	234001	0.0316663370618878
1	231001	241001	0.0114721516974595
1	238001	248001	0.0136918987281653
1	245001	255001	0.0136918987281653
1	252001	262001	0.0233274318524397
1	259001	269001	0.0114875095600291
1	266001	276001	0
1	273001	283001	0
1	280001	290001	0
1	287001	297001	0.0266068699796971
1	294001	304001	0.0131553014797502
1	301001	311001	0.0240140163026736
1	308001	318001	0.00562185613599605
1	315001	325001	0.00968089006385157
1	322001	332001	0.0355171472381916
1	329001	339001	0.0690074626120668
1	336001	346001	0.0175249660285166
1	343001	353001	0.00776802562720115
1	350001	360001	0.0121938119017409
1	357001	367001	0.0857676856014774
1	364001	374001	0.119622874898272
1	371001	381001	0.126618373609817
1	378001	388001	0.0243749900872961
1	385001	395001	0.00807364843117859
1	392001	402001	0.0227415746608042
1	399001	409001	0.0827995990858111
1	406001	416001	0.0439712033096551
1	413001	423001	0.0457872630881521
1	420001	430001	0.053045655671049
1	427001	437001	0.0310429994932839
1	434001	444001	0.00978563728484873
1	441001	451001	0.0904060871343495
1	448001	458001	0.0318297454800057
1	455001	465001	0.01508841140632
1	462001	472001	0.0227093936019596
1	469001	479001	0.0355853962747722
1	476001	486001	0.0918220797341644
1	483001	493001	0.012778391119483
1	490001	500001	0.00538250520630638
1	497001	507001	0.0219476504851674
1	504001	514001	0.0206627062938102
1	511001	521001	0
1	518001	528001	0.00657982867222049
1	525001	535001	0.01555044420277
1	532001	542001	0.0353277977764938
1	539001	549001	0.0179931562089461
1	546001	556001	0.0263207741002166
1	553001	563001	0.0283513303372448
1	560001	570001	0.029582252482553
1	567001	577001	0.0357958829486538
1	574001	584001	0.031287077575568
1	581001	591001	0.0484137642832607
1	588001	598001	0.0415927064385532
1	595001	605001	0.0136829799541028
1	602001	612001	0.0338653140628193
1	609001	619001	0.0194354567006144
1	616001	626001	0.057417899150587
1	623001	633001	0.00743028538254023
1	630001	640001	0.0213523734509718
1	637001	647001	0.0291681707326639
1	644001	654001	0.0509546267565973
1	651001	661001	0.0231765625210495
1	658001	668001	0.0168916864967787
1	665001	675001	0
1	672001	682001	0.0656539995303922
1	679001	689001	0.0833017181463138
1	686001	696001	0.0413033223364931
1	693001	703001	0.0472079152537642
1	700001	710001	0.0564815088341939
1	707001	717001	0.0459094052497771
1	714001	724001	0.0132093962356271
1	721001	731001	0.00506818848623886
1	728001	738001	0.0991579694440039
1	735001	745001	0.0851047894466291
1	742001	752001	0.00606759731206805
1	749001	759001	0.00685696089314669
1	756001	766001	0
1	763001	773001	0.0900743939393992
1	770001	780001	0.104150354168361
1	777001	787001	0.0128569135088356
1	784001	794001	0.00573087681452265
1	791001	801001	0
1	798001	808001	0.0230999316670528
1	805001	815001	0
1	812001	822001	0.054343503003196
1	819001	829001	0
1	826001	836001	0.0146679337366443
1	833001	843001	0
1	840001	850001	0
1	847001	857001	0.0391010689774524
1	854001	864001	0.0640790579632378
1	861001	871001	0.039945622866106
1	868001	878001	0.0348435554164934
1	875001	885001	0
1	882001	892001	0.0391862080058744
1	889001	899001	0.0717019134217764
1	896001	906001	0.0364335822548753
1	903001	913001	0.0295672421726119
1	910001	920001	0.00518593680994288
1	917001	927001	0.00556377910979774
1	924001	934001	0.00729819142018396
1	931001	941001	0.022858704519467
1	938001	948001	0.00948333307789231
1	945001	955001	0.0594424969569459
1	952001	962001	0.0295148021963823
1	959001	969001	0.0673226239750398
1	966001	976001	0.108308978158112
1	973001	983001	0.10804692662238
1	980001	990001	0.0298433443921827
1	987001	997001	0.0460237544652749
1	994001	1004001	0.0265105243895571
1	1001001	1011001	0.0403139498868925
1	1008001	1018001	0.0033722337771548
1	1015001	1025001	0.0120496806582205
1	1022001	1032001	0.0315895171472547
1	1029001	1039001	0.0639709173647488
1	1036001	1046001	0.0166200825551124
1	1043001	1053001	0.086075987807329
1	1050001	1060001	0.134509176353432
1	1057001	1067001	0.135160015867574
1	1064001	1074001	0.068060158310064
1	1071001	1081001	0.0759485479422126
1	1078001	1088001	0.0881634782296049
1	1085001	1095001	0.0586961683335256
1	1092001	1102001	0.0291816922822767
1	1099001	1109001	0.0584605277588283
1	1106001	1116001	0.0208460784343489
1	1113001	1123001	0
1	1120001	1130001	0.0144123948213717
1	1127001	1137001	0.0217108669250324
1	1134001	1144001	0.127799141671524
1	1141001	1151001	0.033224004806917
1	1148001	1158001	0.0734913399434709
1	1155001	1165001	0.054420667280083
1	1162001	1172001	0.03056812794531
1	1169001	1179001	0.0295706223374545
1	1176001	1186001	0.0592144016390328
1	1183001	1193001	0.0903954504739589
1	1190001	1200001	0.0403410655828727
1	1197001	1207001	0.106669551895699
1	1204001	1214001	0.117255389434964
1	1211001	1221001	0.131154493849616
1	1218001	1228001	0.035906218323
1	1225001	1235001	0.12658967926029
1	1232001	1242001	0.0815844436484194
1	1239001	1249001	0.0213162442943438
1	1246001	1256001	0.111981679206364
1	1253001	1263001	0.109384536843067
1	1260001	1270001	0.151313604207729
1	1267001	1277001	0.213872859275623
1	1274001	1284001	0.0531512703107776
1	1281001	1291001	0.0740697212459093
1	1288001	1298001	0.139746021364544
1	1295001	1305001	0.0030126693168974
1	1302001	1312001	0.170178585255507
1	1309001	1319001	0.0826671872395624
1	1316001	1326001	0.128913616693911
1	1323001	1333001	0.183363165400726
1	1330001	1340001	0.146968739043827
1	1337001	1347001	0.00668332547635894
1	1344001	1354001	0.170488100595148
1	1351001	1361001	0.190449469922259
1	1358001	1368001	0.218113642516124
1	1365001	1375001	0.175746769118438
1	1372001	1382001	0.133477905522229
1	1379001	1389001	0.0665131312527561
1	1386001	1396001	0.068670191366481
1	1393001	1403001	0.196461783037343
1	1400001	1410001	0.170990058897111
1	1407001	1417001	0.0471610155098582
1	1414001	1424001	0.0416491940298549
1	1421001	1431001	0.0503127646050905
1	1428001	1438001	0.050565673871731
1	1435001	1445001	0.0937863357881003
1	1442001	1452001	0.0333539343483916
1	1449001	1459001	0.164670843806834
1	1456001	1466001	0.142673297888718
1	1463001	1473001	0.0541796468803937
1	1470001	1480001	0.0886794628338339
1	1477001	1487001	0.109829213039556
1	1484001	1494001	0.0349568605354512
1	1491001	1501001	0
1	1498001	1508001	0.0380959120654743
1	1505001	1515001	0.0891686923875997
1	1512001	1522001	0.0737485591954557
1	1519001	1529001	0.021927439744009
1	1526001	1536001	0.0809449040497861
1	1533001	1543001	0.125840469001082
1	1540001	1550001	0.125489517950853
1	1547001	1557001	0.20050609742295
1	1554001	1564001	0
1	1561001	1571001	0.137694938615203
1	1568001	1578001	0.127482442306496
1	1575001	1585001	0.186187027310664
1	1582001	1592001	0.186584807896024
1	1589001	1599001	0.0679161504121176
1	1596001	1606001	0.0889103306836988
1	1603001	1613001	0.0605735959398299
1	1610001	1620001	0.070245827080231
1	1617001	1627001	0.0900171578820142
1	1624001	1634001	0.077930789766461
1	1631001	1641001	0.0581439028244282
1	1638001	1648001	0.139864069000774
1	1645001	1655001	0.111892462818377
1	1652001	1662001	0.0609694229091759
1	1659001	1669001	0.0313331592379789
1	1666001	1676001	0.09867152686855
1	1673001	1683001	0.102107679052117
1	1680001	1690001	0.0124292310365283
1	1687001	1697001	0.026155111281526
1	1694001	1704001	0.0470502344928429
1	1701001	1711001	0.097879597484005
1	1708001	1718001	0.0166952091311398
1	1715001	1725001	0.101009258743791
1	1722001	1732001	0.0368119710714162
1	1729001	1739001	0.0600008411452363
1	1736001	1746001	0.0711748351362815
1	1743001	1753001	0.0626166136927026
1	1750001	1760001	0.10012081305779
1	1757001	1767001	0.157184925475133
1	1764001	1774001	0.0442551227382644
1	1771001	1781001	0.0830757489205325
1	1778001	1788001	0.0808235213134929
1	1785001	1795001	0.0659554407799739
1	1792001	1802001	0.0586322322732977
1	1799001	1809001	0.154348174930547
1	1806001	1816001	0.117735336782208
1	1813001	1823001	0.14843076442612
1	1820001	1830001	0.118229972006819
1	1827001	1837001	0.103679518528964
1	1834001	1844001	0.0814212607697612
1	1841001	1851001	0.110862884009603
1	1848001	1858001	0.0945334813720263
1	1855001	1865001	0.0500157418275688
1	1862001	1872001	0.0154801778753872
1	1869001	1879001	0.0307789412121319
1	1876001	1886001	0.113396828826425
1	1883001	1893001	0.0441013998039163
1	1890001	1900001	0.052075261431017
1	1897001	1907001	0.0633765817470412
1	1904001	1914001	0.0562973059363522
1	1911001	1921001	0.103876458817312
1	1918001	1928001	0.136692740730447
1	1925001	1935001	0.13108861280624
1	1932001	1942001	0.102201699761714
1	1939001	1949001	0.0682262218489447
1	1946001	1956001	0.0880467193162809
1	1953001	1963001	0.121918374458703
1	1960001	1970001	0.0694617866662497
1	1967001	1977001	0.169017443004643
1	1974001	1984001	0.298594294425808
1	1981001	1991001	0.151322896279755
1	1988001	1998001	0.152635233618842
1	1995001	2005001	0.0947903021760888
1	2002001	2012001	0.0683951785750117
1	2009001	2019001	0.165418423728815
1	2016001	2026001	0.0994031029623857
1	2023001	2033001	0.0581798395697084
1	2030001	2040001	0.0880737462468288
1	2037001	2047001	0.129010409620046
1	2044001	2054001	0.145321725026321
1	2051001	2061001	0.039032310972314
1	2058001	2068001	0.186337748894021
1	2065001	2075001	0.103197696626734
1	2072001	2082001	0.0817924896791425
1	2079001	2089001	0.126492311085426
1	2086001	2096001	0.127295900104109
1	2093001	2103001	0.103853712958515
1	2100001	2110001	0.0805128354745439
1	2107001	2117001	0.0618603666162321
1	2114001	2124001	0.120670766219939
1	2121001	2131001	0.168728211657538
1	2128001	2138001	0.148298724795282
1	2135001	2145001	0.0570213258533149
1	2142001	2152001	0.0430994221011291
1	2149001	2159001	0.0185907814751889
1	2156001	2166001	0.134378836523097
1	2163001	2173001	0.0779430074553813
1	2170001	2180001	0.175423044652173
1	2177001	2187001	0.159860763372058
1	2184001	2194001	0.222966039519866
1	2191001	2201001	0.0782886439370239
1	2198001	2208001	0.19436256555863
1	2205001	2215001	0.134291593801128
1	2212001	2222001	0.152851728111941
1	2219001	2229001	0.263117758201031
1	2226001	2236001	0.111354673039457
1	2233001	2243001	0.107731185276515
1	2240001	2250001	0.192362381703077
1	2247001	2257001	0.1054373799678
1	2254001	2264001	0.0547361881353598
1	2261001	2271001	0.0718679972993968
1	2268001	2278001	0.116797765690728
1	2275001	2285001	0.0711270361937818
1	2282001	2292001	0.0486051421909007
1	2289001	2299001	0.137173700167697
1	2296001	2306001	0.157806667560044
1	2303001	2313001	0.0446364376828761
1	2310001	2320001	0.140059268604076
1	2317001	2327001	0.0774390278477838
1	2324001	2334001	0.0293909011644451
1	2331001	2341001	0.186282561571546
1	2338001	2348001	0.239722054976102
1	2345001	2355001	0.21132561544392
1	2352001	2362001	0.0542033620262225
1	2359001	2369001	0.0566572401132796
1	2366001	2376001	0.0536854441348649
1	2373001	2383001	0.0504729379697135
1	2380001	2390001	0.164082770981993
1	2387001	2397001	0.155340101962337
1	2394001	2404001	0.0515374849798043
1	2401001	2411001	0.135988711762004
1	2408001	2418001	0.110856539252099
1	2415001	2425001	0.0324549934626517
1	2422001	2432001	0.0383139934099243
1	2429001	2439001	0.123836990255737
1	2436001	2446001	0.150331078788851
1	2443001	2453001	0.163518720619704
1	2450001	2460001	0.136356254381753
1	2457001	2467001	0.0852562149307365
1	2464001	2474001	0
1	2471001	2481001	0
1	2478001	2488001	0
1	2485001	2495001	0.00120614368008642
1	2492001	2502001	0
1	2499001	2509001	0
1	2506001	2516001	0
1	2513001	2523001	0
1	2520001	2530001	0.0302935264110909
1	2527001	2537001	0
1	2534001	2544001	0
1	2541001	2551001	0
1	2548001	2558001	0
1	2555001	2565001	0
1	2562001	2572001	0
1	2569001	2579001	0
1	2576001	2586001	0
1	2583001	2593001	0
1	2590001	2600001	0
1	2597001	2607001	0.0221945317392978
1	2604001	2614001	0.0221945317392978
1	2611001	2621001	0
1	2618001	2628001	0
1	2625001	2635001	0
1	2632001	2642001	0
1	2639001	2649001	0
1	2646001	2656001	0
1	2653001	2663001	0
1	2660001	2670001	0
1	2667001	2677001	0.0215389626077757
1	2674001	2684001	0.00532743086405159
1	2681001	2691001	0.0150256882180258
1	2688001	2698001	0.0150256882180258
1	2695001	2705001	0
1	2702001	2712001	0
1	2709001	2719001	0
1	2716001	2726001	0
1	2723001	2733001	0
1	2730001	2740001	0
1	2737001	2747001	0
1	2744001	2754001	0
1	2751001	2761001	0
1	2758001	2768001	0
1	2765001	2775001	0.0278497016237547
1	2772001	2782001	0.0278497016237547
1	2779001	2789001	0.0125214068483549
1	2786001	2796001	0.0125214068483549
1	2793001	2803001	0.00119587729208688
1	2800001	2810001	0.00119587729208688
1	2807001	2817001	0
1	2814001	2824001	0
1	2821001	2831001	0
1	2828001	2838001	0
1	2835001	2845001	0
1	2842001	2852001	0
1	2849001	2859001	0
1	2856001	2866001	0
1	2863001	2873001	0.00894386203453916
1	2870001	2880001	0.0133769066951368
1	2877001	2887001	0.00443304466059768
1	2884001	2894001	0
1	2891001	2901001	0
1	2898001	2908001	0.00500856273934194
1	2905001	2915001	0
1	2912001	2922001	0.00933272560125826
1	2919001	2929001	0.00933272560125826
1	2926001	2936001	0.00110483001603131
1	2933001	2943001	0.00110483001603131
1	2940001	2950001	0
1	2947001	2957001	0
1	2954001	2964001	0.0248931477383035
1	2961001	2971001	0
1	2968001	2978001	0.00282228535312125
1	2975001	2985001	0
1	2982001	2992001	0.0138757630992993
1	2989001	2999001	0.0138757630992993
1	2996001	3006001	0
1	3003001	3013001	0
1	3010001	3020001	0
1	3017001	3027001	0
1	3024001	3034001	0.00804947583108525
1	3031001	3041001	0.00804947583108525
1	3038001	3048001	0.0271060000524045
1	3045001	3055001	0
1	3052001	3062001	0.00296072674246815
1	3059001	3069001	0.00296072674246815
1	3066001	3076001	0.0069733272701552
1	3073001	3083001	0
1	3080001	3090001	0
1	3087001	3097001	0.0141162352935818
1	3094001	3104001	0
1	3101001	3111001	0
1	3108001	3118001	0
1	3115001	3125001	0
1	3122001	3132001	0
1	3129001	3139001	0
1	3136001	3146001	0
1	3143001	3153001	0
1	3150001	3160001	0
1	3157001	3167001	0
1	3164001	3174001	0
1	3171001	3181001	0
1	3178001	3188001	0
1	3185001	3195001	0
1	3192001	3202001	0.0521427156613633
1	3199001	3209001	0.0521427156613633
1	3206001	3216001	0
1	3213001	3223001	0
1	3220001	3230001	0.010732634441447
1	3227001	3237001	0
1	3234001	3244001	0
1	3241001	3251001	0
1	3248001	3258001	0
1	3255001	3265001	0.00820730869051829
1	3262001	3272001	0
1	3269001	3279001	0
1	3276001	3286001	0
1	3283001	3293001	0
1	3290001	3300001	0
1	3297001	3307001	0
1	3304001	3314001	0
1	3311001	3321001	0
1	3318001	3328001	0
1	3325001	3335001	0
1	3332001	3342001	0
1	3339001	3349001	0
1	3346001	3356001	0
1	3353001	3363001	0
1	3360001	3370001	0
1	3367001	3377001	0
1	3374001	3384001	0
1	3381001	3391001	0
1	3388001	3398001	0
1	3395001	3405001	0
1	3402001	3412001	0
1	3409001	3419001	0
1	3416001	3426001	0.00440747075035398
1	3423001	3433001	0
1	3430001	3440001	0
1	3437001	3447001	0
1	3444001	3454001	0
1	3451001	3461001	0
1	3458001	3468001	0
1	3465001	3475001	0.0490740788548046
1	3472001	3482001	0.000725878657875643
1	3479001	3489001	0.000725878657875643
1	3486001	3496001	0
1	3493001	3503001	0
1	3500001	3510001	0.00229985023745292
1	3507001	3517001	0.00229985023745292
1	3514001	3524001	0.00972644996256134
1	3521001	3531001	0.00972644996256134
1	3528001	3538001	0.00306646698327057
1	3535001	3545001	0
1	3542001	3552001	0
1	3549001	3559001	0.0103748799600654
1	3556001	3566001	0.0169628545377506
1	3563001	3573001	0
1	3570001	3580001	0
1	3577001	3587001	0.00636995896553843
1	3584001	3594001	0
1	3591001	3601001	0
1	3598001	3608001	0
1	3605001	3615001	0
1	3612001	3622001	0
1	3619001	3629001	0.00496617101231222
1	3626001	3636001	0.00119251493793855
1	3633001	3643001	0
1	3640001	3650001	0
1	3647001	3657001	0
1	3654001	3664001	0
1	3661001	3671001	0
1	3668001	3678001	0
1	3675001	3685001	0
1	3682001	3692001	0
1	3689001	3699001	0.188487790423413
1	3696001	3706001	0.185019665740842
1	3703001	3713001	0.0616979593406589
1	3710001	3720001	0.0746920335599253
1	3717001	3727001	0.0430893807864905
1	3724001	3734001	0.0717533548711638
1	3731001	3741001	0.0533331011083413
1	3738001	3748001	0.0968977505236094
1	3745001	3755001	0.0616988412246426
1	3752001	3762001	0.0640505140393187
1	3759001	3769001	0.0763569260047198
1	3766001	3776001	0.24996453412289
1	3773001	3783001	0.167474608024499
1	3780001	3790001	0.236923309896398
1	3787001	3797001	0.217214412388072
1	3794001	3804001	0.0484979705799567
1	3801001	3811001	0.042507521902424
1	3808001	3818001	0.0948725757470321
1	3815001	3825001	0.0699151246798141
1	3822001	3832001	0.0298192619213457
1	3829001	3839001	0.0318114309937741
1	3836001	3846001	0.091899217965043
1	3843001	3853001	0.243249027106964
1	3850001	3860001	0.174400439248465
1	3857001	3867001	0.234699736938684
1	3864001	3874001	0.283696527475603
1	3871001	3881001	0.306190912467157
1	3878001	3888001	0.472922575115895
1	3885001	3895001	0.485392184551374
1	3892001	3902001	0.246980104451264
1	3899001	3909001	0.173207709542559
1	3906001	3916001	0.431806600995594
1	3913001	3923001	0.259032563164215
1	3920001	3930001	0.231594485651174
1	3927001	3937001	0.262763621104753
1	3934001	3944001	0.310414948203737
1	3941001	3951001	0.244345055653789
1	3948001	3958001	0.261083242800939
1	3955001	3965001	0.307080045717529
1	3962001	3972001	0.189139997474679
1	3969001	3979001	0.0231528085656746
1	3976001	3986001	0.077473349374701
1	3983001	3993001	0.173799986710545
1	3990001	4000001	0.15786812614445
1	3997001	4007001	0.370916219377694
1	4004001	4014001	0.356304598769517
1	4011001	4021001	0.215852603381402
1	4018001	4028001	0.110030698552362
1	4025001	4035001	0.130262559673661
1	4032001	4042001	0.24865126601462
1	4039001	4049001	0.109869760593952
1	4046001	4056001	0.29938297203947
1	4053001	4063001	0.388124159429463
1	4060001	4070001	0.237904950219794
1	4067001	4077001	0.0919974222718523
1	4074001	4084001	0.261565627446923
1	4081001	4091001	0.288382214183819
1	4088001	4098001	0.0977154265446162
1	4095001	4105001	0.191022988203352
1	4102001	4112001	0.212626348956675
1	4109001	4119001	0.145371831144787
1	4116001	4126001	0.318310073076117
1	4123001	4133001	0.385350030232271
1	4130001	4140001	0.199836325695467
1	4137001	4147001	0.138328503924105
1	4144001	4154001	0.220970672358137
1	4151001	4161001	0.281092239853608
1	4158001	4168001	0.0526197943894387
1	4165001	4175001	0.0452262776093424
1	4172001	4182001	0.0699947652327954
1	4179001	4189001	0.110712336932394
1	4186001	4196001	0.215241786831242
1	4193001	4203001	0.168524069751396
1	4200001	4210001	0.248985586914598
1	4207001	4217001	0.23351214061779
1	4214001	4224001	0.156285924807782
1	4221001	4231001	0.135283767798049
1	4228001	4238001	0.158413868968009
1	4235001	4245001	0.252733131059962
1	4242001	4252001	0.146104648809987
1	4249001	4259001	0.126087929589347
1	4256001	4266001	0.255849565470551
1	4263001	4273001	0.153266655547581
1	4270001	4280001	0.132638559442733
1	4277001	4287001	0.162977553600146
1	4284001	4294001	0.285519800073224
1	4291001	4301001	0.263995972562453
1	4298001	4308001	0.383178329028419
1	4305001	4315001	0.351709662200482
1	4312001	4322001	0.106153913823503
1	4319001	4329001	0.152265548135311
1	4326001	4336001	0.188527654622545
1	4333001	4343001	0.329471191443787
1	4340001	4350001	0.230815400014431
1	4347001	4357001	0.186034433117437
1	4354001	4364001	0.346870932456583
1	4361001	4371001	0.236915393873327
1	4368001	4378001	0.254382630201671
1	4375001	4385001	0.276158117190614
1	4382001	4392001	0.0766241809657082
1	4389001	4399001	0.174188029239394
1	4396001	4406001	0.117740013531599
1	4403001	4413001	0.127754852561047
1	4410001	4420001	0.305653424005302
1	4417001	4427001	0.359837883011703
1	4424001	4434001	0.14183365716058
1	4431001	4441001	0.193905618240088
1	4438001	4448001	0.216511162143513
1	4445001	4455001	0.183034175158964
1	4452001	4462001	0.240735567002507
1	4459001	4469001	0.225006931066709
1	4466001	4476001	0.435257297383856
1	4473001	4483001	0.243040322365874
1	4480001	4490001	0.239109780442993
1	4487001	4497001	0.105719052649933
1	4494001	4504001	0.205863715961397
1	4501001	4511001	0.105049023284971
1	4508001	4518001	0.0924581017498679
1	4515001	4525001	0.0785642790369829
1	4522001	4532001	0.149742059990214
1	4529001	4539001	0.255450067344207
1	4536001	4546001	0.196108766252254
1	4543001	4553001	0.235349981595889
1	4550001	4560001	0.127590717721525
1	4557001	4567001	0.401387438316994
1	4564001	4574001	0.428292686001291
1	4571001	4581001	0.104281560651566
1	4578001	4588001	0.155200722419919
1	4585001	4595001	0.137530688930236
1	4592001	4602001	0.195988111738072
1	4599001	4609001	0.0602695978364872
1	4606001	4616001	0.211358649001802
1	4613001	4623001	0.295722921613659
1	4620001	4630001	0.22220056094693
1	4627001	4637001	0.280516344888111
1	4634001	4644001	0.29074613843923
1	4641001	4651001	0.2275100296133
1	4648001	4658001	0.258122592556081
1	4655001	4665001	0.154518082876548
1	4662001	4672001	0.231720501390146
1	4669001	4679001	0.397709978240065
1	4676001	4686001	0.258769889256894
1	4683001	4693001	0.124493837937261
1	4690001	4700001	0.117521384598319
1	4697001	4707001	0.186939125750514
1	4704001	4714001	0.246361928826334
1	4711001	4721001	0.0514257643924641
1	4718001	4728001	0
1	4725001	4735001	0.0190464420691094
1	4732001	4742001	0.209918257170877
1	4739001	4749001	0.179341381479888
1	4746001	4756001	0.115108705894855
1	4753001	4763001	0.208028344754062
1	4760001	4770001	0.158895682473212
1	4767001	4777001	0.145900943174073
1	4774001	4784001	0.239604975427179
1	4781001	4791001	0.200319564122685
1	4788001	4798001	0.209547321009993
1	4795001	4805001	0.104864966600256
1	4802001	4812001	0.379852984014676
1	4809001	4819001	0.345278243621159
1	4816001	4826001	0.231459839511404
1	4823001	4833001	0.195574386153208
1	4830001	4840001	0.197712609495784
1	4837001	4847001	0.307962320699919
1	4844001	4854001	0.3771849517068
1	4851001	4861001	0.594627748073895
1	4858001	4868001	0.244437971311027
1	4865001	4875001	0.301152209225447
1	4872001	4882001	0.33959298135756
1	4879001	4889001	0.23451122246293
1	4886001	4896001	0.290173620441658
1	4893001	4903001	0.370553933719918
1	4900001	4910001	0.173874911111691
1	4907001	4917001	0.294169149530652
1	4914001	4924001	0.414754579662478
1	4921001	4931001	0.166472956459127
1	4928001	4938001	0.315189286701554
1	4935001	4945001	0.123289657486815
1	4942001	4952001	0.106104105661723
1	4949001	4959001	0.18442744834389
1	4956001	4966001	0.181926546749546
1	4963001	4973001	0.158896716560072
1	4970001	4980001	0.0844339337118142
1	4977001	4987001	0.4484533471454
1	4984001	4994001	0.691697635699852
1	4991001	5001001	0.171052077735759
1	4998001	5008001	0.262660256396322
1	5005001	5015001	0.310155715383065
1	5012001	5022001	0.189643498967373
1	5019001	5029001	0.168233462048689
1	5026001	5036001	0.18325927266222
1	5033001	5043001	0.0172846799297305
1	5040001	5050001	0.0489293002273871
1	5047001	5057001	0.168640495460389
1	5054001	5064001	0.254719586193491
1	5061001	5071001	0.19396140502892
1	5068001	5078001	0.217399773438182
1	5075001	5085001	0.219703876385796
1	5082001	5092001	0.286602609385949
1	5089001	5099001	0.220696341101695
1	5096001	5106001	0.248448663334109
1	5103001	5113001	0.00864573330005453
1	5110001	5120001	0.360223012937797
1	5117001	5127001	0.439585796914192
1	5124001	5134001	0.139084945355934
1	5131001	5141001	0.112964401370285
1	5138001	5148001	0.253401783569394
1	5145001	5155001	0.518620684749906
1	5152001	5162001	0.386342742108326
1	5159001	5169001	0.278170202474736
1	5166001	5176001	0.0968419332198841
1	5173001	5183001	0.338308689659872
1	5180001	5190001	0.458064243416456
1	5187001	5197001	0.350870580157609
1	5194001	5204001	0.230075690534206
1	5201001	5211001	0.213303793356198
1	5208001	5218001	0.162519104467411
1	5215001	5225001	0.125953214983821
1	5222001	5232001	0.24043338483128
1	5229001	5239001	0.207919854676887
1	5236001	5246001	0.020331136853394
1	5243001	5253001	0.12610110459104
1	5250001	5260001	0.181386694234871
1	5257001	5267001	0.228942136559351
1	5264001	5274001	0.225203115103628
1	5271001	5281001	0.196207023132639
1	5278001	5288001	0.117392446850551
1	5285001	5295001	0.0946137475375007
1	5292001	5302001	0.0492055481025692
1	5299001	5309001	0.0125830886554896
1	5306001	5316001	0.238006620822303
1	5313001	5323001	0.309456979168555
1	5320001	5330001	0.225992426070334
1	5327001	5337001	0.281717063329602
1	5334001	5344001	0.156088640602819
1	5341001	5351001	0.245403032212534
1	5348001	5358001	0.185304093805892
1	5355001	5365001	0.168415239637824
1	5362001	5372001	0.154122230378323
1	5369001	5379001	0.612373296222906
1	5376001	5386001	0.959778895882812
1	5383001	5393001	0.626681818880465
1	5390001	5400001	0.370990554872119
1	5397001	5407001	0.845273515647492
1	5404001	5414001	0.446912137942854
1	5411001	5421001	0.359448717288733
1	5418001	5428001	0.626273289931077
1	5425001	5435001	0.489087925981015
1	5432001	5442001	0.399083471955626
1	5439001	5449001	0.528338946025564
1	5446001	5456001	0.353028616934469
1	5453001	5463001	0.517799850658924
1	5460001	5470001	0.462240562684151
1	5467001	5477001	0.444643180280691
1	5474001	5484001	0.59203136931066
1	5481001	5491001	0.581920786793435
1	5488001	5498001	0.219415361620771
1	5495001	5505001	0.161132025072938
1	5502001	5512001	0.533166433837916
1	5509001	5519001	0.513446495603458
1	5516001	5526001	0.346032872612507
1	5523001	5533001	0.749772968937474
1	5530001	5540001	0.660820160512177
1	5537001	5547001	0.401533921399041
1	5544001	5554001	0.237338356574618
1	5551001	5561001	0.0767493127535318
1	5558001	5568001	0.36916869028841
1	5565001	5575001	0.842983332919435
1	5572001	5582001	0.620512808829575
1	5579001	5589001	0.157892656589454
1	5586001	5596001	0.0588709242548919
1	5593001	5603001	0.0999803407097574
1	5600001	5610001	0.153550481492379
1	5607001	5617001	0.166036667582929
1	5614001	5624001	0.253688397401552
1	5621001	5631001	0.256181369457801
1	5628001	5638001	0.196377504714404
1	5635001	5645001	0.232639695478044
1	5642001	5652001	0.314790940898135
1	5649001	5659001	0.182694382415633
1	5656001	5666001	0.266558744978784
1	5663001	5673001	0.254792306084875
1	5670001	5680001	0.272887788446669
1	5677001	5687001	0.268794835922265
1	5684001	5694001	0.431190439361431
1	5691001	5701001	0.0872930022715497
1	5698001	5708001	0
1	5705001	5715001	0
1	5712001	5722001	0.167176912726511
1	5719001	5729001	0.313575275387893
1	5726001	5736001	0.377411138421636
1	5733001	5743001	0.32019572404017
1	5740001	5750001	0.500342511533549
1	5747001	5757001	0.195607919353372
1	5754001	5764001	0.225786696999024
1	5761001	5771001	0.137532671084645
1	5768001	5778001	0.400386478655222
1	5775001	5785001	0.156976751925643
1	5782001	5792001	0.295484837942073
1	5789001	5799001	0.259565188048828
1	5796001	5806001	0.2136548893008
1	5803001	5813001	0.691353692264374
1	5810001	5820001	0.410069929883136
1	5817001	5827001	0.269195931956917
1	5824001	5834001	0.113908027663377
1	5831001	5841001	0.508140807945149
1	5838001	5848001	0.632032851890745
1	5845001	5855001	0.156874570433139
1	5852001	5862001	0.396143929481777
1	5859001	5869001	0.560619775389647
1	5866001	5876001	0.219858454733909
1	5873001	5883001	0.182122462047993
1	5880001	5890001	0.281951349158725
1	5887001	5897001	0.405705174144137
1	5894001	5904001	0.451562016665701
1	5901001	5911001	0.377367453147851
1	5908001	5918001	0.512995744582316
1	5915001	5925001	0.6078685687219
1	5922001	5932001	0.157906362117128
1	5929001	5939001	0.173839260068686
1	5936001	5946001	0.716520188015189
1	5943001	5953001	0.778429399201664
1	5950001	5960001	0.795814002440808
1	5957001	5967001	0.685181481233842
1	5964001	5974001	0.768846583386177
1	5971001	5981001	0.632312640627422
1	5978001	5988001	0.370987620938096
1	5985001	5995001	0.262050551549491
1	5992001	6002001	0.4985645002965
1	5999001	6009001	0.258219251369595
1	6006001	6016001	0.227197327711361
1	6013001	6023001	0.652499026400566
1	6020001	6030001	0.961550461613025
1	6027001	6037001	0.772052251991473
1	6034001	6044001	0.585625086726594
1	6041001	6051001	0.477828218974763
1	6048001	6058001	0.459056576667052
1	6055001	6065001	0.285442131047648
1	6062001	6072001	0.594926830162199
1	6069001	6079001	0.707073927876924
1	6076001	6086001	0.475126003498208
1	6083001	6093001	0.275957821919079
1	6090001	6100001	0.415451378213966
1	6097001	6107001	0.266310834319932
1	6104001	6114001	0.111106806387463
1	6111001	6121001	0.111275040562046
1	6118001	6128001	0.21531060671668
1	6125001	6135001	0.390581155736566
1	6132001	6142001	0.764513193037721
1	6139001	6149001	0.812891082905216
1	6146001	6156001	0.727994757876368
1	6153001	6163001	0.553043105561955
1	6160001	6170001	0.644999958497363
1	6167001	6177001	0.486416532904841
1	6174001	6184001	0.189230365847542
1	6181001	6191001	0.0148277833492811
1	6188001	6198001	0
1	6195001	6205001	0.248849766139812
1	6202001	6212001	0.575279769296461
1	6209001	6219001	0.722939391338496
1	6216001	6226001	0.576744083439856
1	6223001	6233001	0.539974738249182
1	6230001	6240001	0.0250310160890349
1	6237001	6247001	0.438930662524612
1	6244001	6254001	0.499073236788991
1	6251001	6261001	0.431306863322235
1	6258001	6268001	0.549119794976295
1	6265001	6275001	0.452162579831139
1	6272001	6282001	0.400392628065971
1	6279001	6289001	0.542753652282531
1	6286001	6296001	0.609314512967023
1	6293001	6303001	0.474152575853867
1	6300001	6310001	0.710957394962524
1	6307001	6317001	0.556866390221467
1	6314001	6324001	0.672767366850134
1	6321001	6331001	0.397868194729026
1	6328001	6338001	0.379127982730199
1	6335001	6345001	0.388886248247088
1	6342001	6352001	0.705949784017319
1	6349001	6359001	0.39663851968494
1	6356001	6366001	0.360800525386515
1	6363001	6373001	0.501768599981217
1	6370001	6380001	0.418071459527148
1	6377001	6387001	0.339584740469706
1	6384001	6394001	0.506690020345085
1	6391001	6401001	0.455552647533776
1	6398001	6408001	0.301499272676416
1	6405001	6415001	0.388221387698761
1	6412001	6422001	0.581397192727093
1	6419001	6429001	0.384528225442996
1	6426001	6436001	0.405085616010688
1	6433001	6443001	0.567522347086915
1	6440001	6450001	0.495047401731618
1	6447001	6457001	0.700072845651116
1	6454001	6464001	0.396612638922289
1	6461001	6471001	0.309039336001862
1	6468001	6478001	0.605973603145141
1	6475001	6485001	0.889797325646364
1	6482001	6492001	0.872234121122285
1	6489001	6499001	0.85969620996006
1	6496001	6506001	0.76006630042209
1	6503001	6513001	0.692834715256601
1	6510001	6520001	0.68281981459405
1	6517001	6527001	0.642464472319043
1	6524001	6534001	0.865585176836245
1	6531001	6541001	0.736745337060016
1	6538001	6548001	0.674137789513767
1	6545001	6555001	0.394561575889641
1	6552001	6562001	0.300923493180456
1	6559001	6569001	0.349548302278167
1	6566001	6576001	0.197135850375342
1	6573001	6583001	0.142404447461826
1	6580001	6590001	0.259030491314417
1	6587001	6597001	0.228354198581281
1	6594001	6604001	0.125039086389801
1	6601001	6611001	0.179689450734504
1	6608001	6618001	0.282310292414647
1	6615001	6625001	0.503521347843631
1	6622001	6632001	0.581304710567008
1	6629001	6639001	0.706253387437329
1	6636001	6646001	0.518324400815334
1	6643001	6653001	0.467534902651335
1	6650001	6660001	0.582909761936852
1	6657001	6667001	0.2657872225168
1	6664001	6674001	0.472629988061239
1	6671001	6681001	0.479819996853615
1	6678001	6688001	0.331415895797248
1	6685001	6695001	0.278274628758608
1	6692001	6702001	0.321423860179408
1	6699001	6709001	0.299353703541404
1	6706001	6716001	0.247597001772019
1	6713001	6723001	0.710222270921971
1	6720001	6730001	0.588430859452858
1	6727001	6737001	0.238223093481374
1	6734001	6744001	0.292359676606153
1	6741001	6751001	0.231045966226071
1	6748001	6758001	0.275929519976926
1	6755001	6765001	0.406038001270549
1	6762001	6772001	0.429856721645787
1	6769001	6779001	0.302287714210496
1	6776001	6786001	0.359555410364705
1	6783001	6793001	0.464126662493502
1	6790001	6800001	0.340234542211333
1	6797001	6807001	0.458083245263496
1	6804001	6814001	0.481295615727445
1	6811001	6821001	0.436065881069318
1	6818001	6828001	0.211940068805253
1	6825001	6835001	0.13126072420062
1	6832001	6842001	0.178161680389578
1	6839001	6849001	0.156787752780745
1	6846001	6856001	0.141112485523411
1	6853001	6863001	0.26322751251148
1	6860001	6870001	0.35612450644424
1	6867001	6877001	0.279736750334314
1	6874001	6884001	0.36393422148676
1	6881001	6891001	0.347747354696565
1	6888001	6898001	0.475546985638811
1	6895001	6905001	0.470262916491716
1	6902001	6912001	0.419927736008978
1	6909001	6919001	0.539515644883936
1	6916001	6926001	0.443146333326946
1	6923001	6933001	0.422488300442534
1	6930001	6940001	0.345074222371643
1	6937001	6947001	0.39456756467912
1	6944001	6954001	0.493691541410689
1	6951001	6961001	0.526380545949448
1	6958001	6968001	0.291926105769021
1	6965001	6975001	0.372199382249784
1	6972001	6982001	0.457246543060464
1	6979001	6989001	0.279491656811906
1	6986001	6996001	0.322638401436732
1	6993001	7003001	0.366861997092144
1	7000001	7010001	0.326343786890401
1	7007001	7017001	0.343264586768622
1	7014001	7024001	0.484151981750604
1	7021001	7031001	0.486178543068343
1	7028001	7038001	0.482661308181906
1	7035001	7045001	0.524202302623208
1	7042001	7052001	0.507445105801004
1	7049001	7059001	0.592842455739804
1	7056001	7066001	0.417616645861283
1	7063001	7073001	0.343408370609226
1	7070001	7080001	0.45853835346217
1	7077001	7087001	0.366832633453982
1	7084001	7094001	0.534366036033675
1	7091001	7101001	0.593165000906129
1	7098001	7108001	0.640212035821894
1	7105001	7115001	0.622864121678664
1	7112001	7122001	0.284442209244731
1	7119001	7129001	0.168216469871231
1	7126001	7136001	0.00252532575092871
1	7133001	7143001	0.164244305240014
1	7140001	7150001	0.340740553997248
1	7147001	7157001	0.453138883978663
1	7154001	7164001	0.36023197787563
1	7161001	7171001	0.31159773802318
1	7168001	7178001	0.399902397451398
1	7175001	7185001	0.191014798285294
1	7182001	7192001	0.0498936158098807
1	7189001	7199001	0.378097234417243
1	7196001	7206001	0.466202445962532
1	7203001	7213001	0.403009618645994
1	7210001	7220001	0.289416826658805
1	7217001	7227001	0.153913283839094
1	7224001	7234001	0.270470401366883
1	7231001	7241001	0.305392541550559
1	7238001	7248001	0.217078911026309
1	7245001	7255001	0.28521448499662
1	7252001	7262001	0.332027992584056
1	7259001	7269001	0.343684325693993
1	7266001	7276001	0.637706840184527
1	7273001	7283001	0.31329116293567
1	7280001	7290001	0.60283035618646
1	7287001	7297001	0.590919751062998
1	7294001	7304001	0.428884333946341
1	7301001	7311001	0.360008348940798
1	7308001	7318001	0.254783811659981
1	7315001	7325001	0.196532828520458
1	7322001	7332001	0.276275922581875
1	7329001	7339001	0.435900372935217
1	7336001	7346001	0.354417794946525
1	7343001	7353001	0.712156149794425
1	7350001	7360001	1
1	7357001	7367001	0.928624828017702
1	7364001	7374001	0.671261882075554
1	7371001	7381001	0.769894696043473
1	7378001	7388001	0.720972869589454
1	7385001	7395001	0.512706252194503
1	7392001	7402001	0.739749691833094
1	7399001	7409001	0.233032864666058
1	7406001	7416001	0.735860173214192
1	7413001	7423001	0.5684152034738
1	7420001	7430001	0.487296651893342
1	7427001	7437001	0.468588828118799
1	7434001	7444001	0.279561346799204
1	7441001	7451001	0.515740811730092
1	7448001	7458001	0.649714977400846
1	7455001	7465001	0.199270861700621
1	7462001	7472001	0.174778474067566
1	7469001	7479001	0.36231543012647
1	7476001	7486001	0.184239921702058
1	7483001	7493001	0.498469190862724
1	7490001	7500001	0.215499674714825
1	7497001	7507001	0.218535677936608
1	7504001	7514001	0.569369232140508
1	7511001	7521001	0.388962702908515
1	7518001	7528001	0.491096757901583
1	7525001	7535001	0.700668567848523
1	7532001	7542001	0.308991666544338
1	7539001	7549001	0.312463647980336
1	7546001	7556001	0.321146122424982
1	7553001	7563001	0.61598893780102
1	7560001	7570001	0.429971409915192
1	7567001	7577001	0.567113119638306
1	7574001	7584001	0.67836676040605
1	7581001	7591001	0.662994624970466
1	7588001	7598001	0.724939764275065
1	7595001	7605001	0.730998711533154
1	7602001	7612001	0.42046365792302
1	7609001	7619001	0.418567357148718
1	7616001	7626001	0.365955871388772
1	7623001	7633001	0.798128449144997
1	7630001	7640001	0.58499020272507
1	7637001	7647001	0.516873153781643
1	7644001	7654001	0.735384290656629
1	7651001	7661001	0.741584233555494
1	7658001	7668001	0.527949718567989
1	7665001	7675001	0.211956464459263
1	7672001	7682001	0.52113836411618
1	7679001	7689001	0.439247368153709
1	7686001	7696001	0.526042907403837
1	7693001	7703001	0.416094836142612
1	7700001	7710001	0.410243497358416
1	7707001	7717001	0.497094298601257
1	7714001	7724001	0.506510148509581
1	7721001	7731001	0.626854152697212
1	7728001	7738001	0.62476033042747
1	7735001	7745001	0.544322281620482
1	7742001	7752001	0.590858057572195
1	7749001	7759001	0.493471074023947
1	7756001	7766001	0.553563465812509
1	7763001	7773001	0.298578677382573
1	7770001	7780001	0.402295270384173
1	7777001	7787001	0.496602024958758
1	7784001	7794001	0.815645058450636
1	7791001	7801001	0.749169617217224
1	7798001	7808001	0.25461883755297
1	7805001	7815001	0.255916932348739
1	7812001	7822001	0.199685462987677
1	7819001	7829001	0.415694629599546
1	7826001	7836001	0.501889606322498
1	7833001	7843001	0.324122944879121
1	7840001	7850001	0.324236642138751
1	7847001	7857001	0.403216255278608
1	7854001	7864001	0.305192457282807
1	7861001	7871001	0.231550637506116
1	7868001	7878001	0.29587261982734
1	7875001	7885001	0.6741738596292
1	7882001	7892001	0.720037830101591
1	7889001	7899001	0.597196843069354
1	7896001	7906001	0.765231879117818
1	7903001	7913001	0.374875419586195
1	7910001	7920001	0.320924693349665
1	7917001	7927001	0.6552700713543
1	7924001	7934001	0.278630504791255
1	7931001	7941001	0.101386439172673
1	7938001	7948001	0.350584563047244
1	7945001	7955001	0.256510801005592
1	7952001	7962001	0.372230066356845
1	7959001	7969001	0.230376284958587
1	7966001	7976001	0.433214997906998
1	7973001	7983001	0.479161159288044
1	7980001	7990001	0.502692046125465
1	7987001	7997001	0.580171400581234
1	7994001	8004001	0.221576097109044
1	8001001	8011001	0.292815839669526
1	8008001	8018001	0.374375840360553
1	8015001	8025001	0.49154778757523
1	8022001	8032001	0.377259961380843
1	8029001	8039001	0.488348928675982
1	8036001	8046001	0.423289649246869
1	8043001	8053001	0.259021405793064
1	8050001	8060001	0.0608583544529554
1	8057001	8067001	0
1	8064001	8074001	0.156697729981374
1	8071001	8081001	0.352820465578986
1	8078001	8088001	0.465686244333099
1	8085001	8095001	0.132654093547353
1	8092001	8102001	0
1	8099001	8109001	0
1	8106001	8116001	0
1	8113001	8123001	0.196653556283031
1	8120001	8130001	0.381938794416037
1	8127001	8137001	0.258269975350489
1	8134001	8144001	0.100342431686382
1	8141001	8151001	0.59647731264232
1	8148001	8158001	0.482127393458579
1	8155001	8165001	0.352943044698426
1	8162001	8172001	0.286843135348129
1	8169001	8179001	0.488178462310447
1	8176001	8186001	0.64193364324343
1	8183001	8193001	0.248803798516898
1	8190001	8200001	0.216279169386211
1	8197001	8207001	0.523439525883435
1	8204001	8214001	0.719023783788317
1	8211001	8221001	0.573002024101654
1	8218001	8228001	0.367905959667357
1	8225001	8235001	0.56343551096748
1	8232001	8242001	0.624885670975408
1	8239001	8249001	0.5628089940406
1	8246001	8256001	0.641205509876357
1	8253001	8263001	0.364463570979835
1	8260001	8270001	0.408134475871691
1	8267001	8277001	0.254381969695556
1	8274001	8284001	0.298420657853461
1	8281001	8291001	0.33008557636714
1	8288001	8298001	0.318080982649104
1	8295001	8305001	0.295070457877668
1	8302001	8312001	0.506496746937484
1	8309001	8319001	0.274034031318431
1	8316001	8326001	0.316484479626421
1	8323001	8333001	0.38516592260763
1	8330001	8340001	0.616787261516722
1	8337001	8347001	0.378783493024636
1	8344001	8354001	0.386176171777336
1	8351001	8361001	0.611591248561279
1	8358001	8368001	0.575517438681038
1	8365001	8375001	0.434536132321513
1	8372001	8382001	0.437514943674879
1	8379001	8389001	0.336038136339357
1	8386001	8396001	0.252687546273398
1	8393001	8403001	0.351435146123581
1	8400001	8410001	0.295475558967935
1	8407001	8417001	0.295126802910598
1	8414001	8424001	0.337070362237428
1	8421001	8431001	0.494544023576115
1	8428001	8438001	0.415699306875494
1	8435001	8445001	0.332231955561071
1	8442001	8452001	0.283683311030286
1	8449001	8459001	0.341178207100442
1	8456001	8466001	0.42144686066223
1	8463001	8473001	0.323963972989602
1	8470001	8480001	0.471554138761051
1	8477001	8487001	0.534926437825748
1	8484001	8494001	0.549084903602146
1	8491001	8501001	0.571592128633118
1	8498001	8508001	0.269983336125093
1	8505001	8515001	0.483436752745249
1	8512001	8522001	0.524233360389881
1	8519001	8529001	0.35926918129857
1	8526001	8536001	0.140649337474604
1	8533001	8543001	0.480253195243573
1	8540001	8550001	0.685246204231817
1	8547001	8557001	0.497166935134732
1	8554001	8564001	0.270178650616693
1	8561001	8571001	0.615222376533824
1	8568001	8578001	0.477655199400818
1	8575001	8585001	0.302925641174906
1	8582001	8592001	0.447939314769341
1	8589001	8599001	0.574905665938233
1	8596001	8606001	0.913987738440032
1	8603001	8613001	0.684119965318967
1	8610001	8620001	0.755528580677922
1	8617001	8627001	0.753003852295253
1	8624001	8634001	0.525727381279581
1	8631001	8641001	0.427161548099525
1	8638001	8648001	0.470478858943752
1	8645001	8655001	0.648405549290637
1	8652001	8662001	0.51208778056077
1	8659001	8669001	0.380421210453156
1	8666001	8676001	0.531513673282333
1	8673001	8683001	0.372633177869689
1	8680001	8690001	0.346063654684297
1	8687001	8697001	0.297163977854597
1	8694001	8704001	0.391925912554114
1	8701001	8711001	0.468006701669916
1	8708001	8718001	0.77664701972989
1	8715001	8725001	0.60544753281533
1	8722001	8732001	0.398687446412346
1	8729001	8739001	0.588157740740927
1	8736001	8746001	0.440946493962162
1	8743001	8753001	0.509106835993256
1	8750001	8760001	0.180538295641704
1	8757001	8767001	0.127999349820552
1	8764001	8774001	0.569002358318661
1	8771001	8781001	0.273700066502007
1	8778001	8788001	0.292107780726912
1	8785001	8795001	0.43871607751609
1	8792001	8802001	0.370678392194312
1	8799001	8809001	0.196020087175704
1	8806001	8816001	0.223582128095598
1	8813001	8823001	0.602416122634698
1	8820001	8830001	0.387272227208192
1	8827001	8837001	0.0555883904377419
1	8834001	8844001	0.056125560397027
1	8841001	8851001	0.319790842125515
1	8848001	8858001	0.471747463914947
1	8855001	8865001	0.494800631142299
1	8862001	8872001	0.431655238550467
1	8869001	8879001	0.725801647583375
1	8876001	8886001	0.517633134741943
1	8883001	8893001	0.549668655325766
1	8890001	8900001	0.211148728536934
1	8897001	8907001	0.130973554506404
1	8904001	8914001	0.320577006798913
1	8911001	8921001	0.281184730447015
1	8918001	8928001	0.133517691639675
1	8925001	8935001	0.253978063072238
1	8932001	8942001	0.119875874125728
1	8939001	8949001	0.291496607811
1	8946001	8956001	0.148652584729842
1	8953001	8963001	0.122066641017035
1	8960001	8970001	0.161262121728765
1	8967001	8977001	0.576085536275347
1	8974001	8984001	0.676089277281692
1	8981001	8991001	0.506161176220871
1	8988001	8998001	0.391453493005301
1	8995001	9005001	0.467724666635516
1	9002001	9012001	0.46141463670944
1	9009001	9019001	0.5884393508001
1	9016001	9026001	0.462648947300294
1	9023001	9033001	0.221424839636476
1	9030001	9040001	0.328024230380101
1	9037001	9047001	0.383178413095162
1	9044001	9054001	0.20979283415253
1	9051001	9061001	0
1	9058001	9068001	0.121844965316723
1	9065001	9075001	0.319951423206118
1	9072001	9082001	0.421936859669701
1	9079001	9089001	0.314708403013581
1	9086001	9096001	0.404580280755526
1	9093001	9103001	0.673857958006398
1	9100001	9110001	0.474693740207132
1	9107001	9117001	0.36869374268915
1	9114001	9124001	0.71148602427969
1	9121001	9131001	0.442897927075544
1	9128001	9138001	0.0832877557907375
1	9135001	9145001	0.429536279259623
1	9142001	9152001	0.455620531439057
1	9149001	9159001	0.286716290102597
1	9156001	9166001	0.438417528079437
1	9163001	9173001	0.354485412906382
1	9170001	9180001	0.499368291789296
1	9177001	9187001	0.4477097064794
1	9184001	9194001	0.368217015832019
1	9191001	9201001	0.418643639760083
1	9198001	9208001	0.425501391169681
1	9205001	9215001	0.746567721467596
1	9212001	9222001	0.25612220350355
1	9219001	9229001	0.418062000657997
1	9226001	9236001	0.507477474037577
1	9233001	9243001	0.627654158418408
1	9240001	9250001	0.508335857013897
1	9247001	9257001	0.309872233311821
1	9254001	9264001	0.295362354691009
1	9261001	9271001	0.377456037813963
1	9268001	9278001	0.515919241460764
1	9275001	9285001	0.500705124555437
1	9282001	9292001	0.499802844701623
1	9289001	9299001	0.183902442690484
1	9296001	9306001	0.30324733022902
1	9303001	9313001	0.330037575364704
1	9310001	9320001	0.375054588896367
1	9317001	9327001	0.134018864527526
1	9324001	9334001	0.00325231346710515
1	9331001	9341001	0
1	9338001	9348001	0.125451728503614
1	9345001	9355001	0.0884875244420557
1	9352001	9362001	0.160519170441525
1	9359001	9369001	0.232660137400989
1	9366001	9376001	0.255018514454999
1	9373001	9383001	0.193066064178121
1	9380001	9390001	0.439387019925713
1	9387001	9397001	0.358601057794339
1	9394001	9404001	0.225590588953797
1	9401001	9411001	0
1	9408001	9418001	0
1	9415001	9425001	0.0231643282608498
1	9422001	9432001	0.286628887467035
1	9429001	9439001	0.292214770986938
1	9436001	9446001	0.270929518196802
1	9443001	9453001	0.36881186739408
1	9450001	9460001	0.930090250278429
1	9457001	9467001	0.642116593821003
1	9464001	9474001	0.267693826067417
1	9471001	9481001	0.247594779581447
1	9478001	9488001	0.00248924966877257
1	9485001	9495001	0
1	9492001	9502001	0.302040504311548
1	9499001	9509001	0.5703225732315
1	9506001	9516001	0.727181705774321
1	9513001	9523001	0.613645658940504
1	9520001	9530001	0.522745726858743
1	9527001	9537001	0.598589321465758
1	9534001	9544001	0.437671101902582
1	9541001	9551001	0.484909160797627
1	9548001	9558001	0.817151159416461
1	9555001	9565001	0.593149975111563
1	9562001	9572001	0.615199513597338
1	9569001	9579001	0.632841436828087
1	9576001	9586001	0.485613137571324
1	9583001	9593001	0.576257278634895
1	9590001	9600001	0.26541554410576
1	9597001	9607001	0.259564227085291
1	9604001	9614001	0.588941255691018
1	9611001	9621001	0.546932186788271
1	9618001	9628001	0.641403137182309
1	9625001	9635001	0.558934769984858
1	9632001	9642001	0.283236183106166
1	9639001	9649001	0.42867846519654
1	9646001	9656001	0.32428767521731
1	9653001	9663001	0.344459105951847
1	9660001	9670001	0.546546430575715
1	9667001	9677001	0.508626156707072
1	9674001	9684001	0.34718719161392
1	9681001	9691001	0.352020287143652
1	9688001	9698001	0.443059350497945
1	9695001	9705001	0.246641531535786
1	9702001	9712001	0.312860998834142
1	9709001	9719001	0.457472150029391
1	9716001	9726001	0.524202495538896
1	9723001	9733001	0.595172709514524
1	9730001	9740001	0.43548093190777
1	9737001	9747001	0.51942881372472
1	9744001	9754001	0.478979915765962
1	9751001	9761001	0.464226923037783
1	9758001	9768001	0.518586626664158
1	9765001	9775001	0.217674511562222
1	9772001	9782001	0.197602369152647
1	9779001	9789001	0.342168930553671
1	9786001	9796001	0.39942706944458
1	9793001	9803001	0.327040657231341
1	9800001	9810001	0.333476996237142
1	9807001	9817001	0.30511675561296
1	9814001	9824001	0.664134537431535
1	9821001	9831001	0.525403343047615
1	9828001	9838001	0.366741245188212
1	9835001	9845001	0.430249945457574
1	9842001	9852001	0.305131525236476
1	9849001	9859001	0.371050411507317
1	9856001	9866001	0.633674413527032
1	9863001	9873001	0.372103959019156
1	9870001	9880001	0.788631769821489
1	9877001	9887001	0.582810570692349
1	9884001	9894001	0.542413768164453
1	9891001	9901001	0.271907531048907
1	9898001	9908001	0.395679454245061
1	9905001	9915001	0.377140826888199
1	9912001	9922001	0.475236984258397
1	9919001	9929001	0.493309635540294
1	9926001	9936001	0.313541257823124
1	9933001	9943001	0.293931391642932
1	9940001	9950001	0.350313290210896
1	9947001	9957001	0.253872262559093
1	9954001	9964001	0.342904932682881
1	9961001	9971001	0.486525220762783
1	9968001	9978001	0.587877828910788
1	9975001	9985001	0.461927408408274
1	9982001	9992001	0.67810348299838
1	9989001	9999001	0.497155778247748
1	9996001	10006001	0.341054083636944
1	10003001	10013001	0.339173820392078
1	10010001	10020001	0.438921087046137
1	10017001	10027001	0.390800351305054
1	10024001	10034001	0.447172966201645
1	10031001	10041001	0.413169544170869
1	10038001	10048001	0.538595641637416
1	10045001	10055001	0.757854691273804
1	10052001	10062001	0.891417049272396
1	10059001	10069001	0.551655517124823
1	10066001	10076001	0.796248837063802
1	10073001	10083001	0.554840511697929
1	10080001	10090001	0.309433737870667
1	10087001	10097001	0.521406908200813
1	10094001	10104001	0.959962568292024
1	10101001	10111001	0.574978845451151
1	10108001	10118001	0.429679744724165
1	10115001	10125001	0.66812344461883
1	10122001	10132001	0.897865121046845
1	10129001	10139001	0.669318008539735
1	10136001	10146001	0.409376346947257
1	10143001	10153001	0.615586717765968
1	10150001	10160001	0.457103199700432
1	10157001	10167001	0.251037986322571
1	10164001	10174001	0.0373701054690998
1	10171001	10181001	0
1	10178001	10188001	0.400965321132128
1	10185001	10195001	0.29706520140991
1	10192001	10202001	0.339029169013456
1	10199001	10209001	0.249656760238225
1	10206001	10216001	0.313605620249736
1	10213001	10223001	0.375828970723672
1	10220001	10230001	0.575401226329056
1	10227001	10237001	0.0371843252953707
1	10234001	10244001	0.0442645017453935
1	10241001	10251001	0
1	10248001	10258001	0.0287593431007233
1	10255001	10265001	0.0864358668211968
1	10262001	10272001	0.225410897295729
1	10269001	10279001	0.512367298175247
1	10276001	10286001	0.579514783658738
1	10283001	10293001	0.32117555116078
1	10290001	10300001	0.229093246394409
1	10297001	10307001	0.467940367282571
1	10304001	10314001	0.483850994752737
1	10311001	10321001	0.335342735888688
1	10318001	10328001	0.208015192242876
1	10325001	10335001	0.51032972376526
1	10332001	10342001	0.245445914732488
1	10339001	10349001	0.460589418835541
1	10346001	10356001	0.251872053287419
1	10353001	10363001	0.403130856137472
1	10360001	10370001	0.119501008849853
1	10367001	10377001	0.315081085931462
1	10374001	10384001	0.517640260763826
1	10381001	10391001	0.370053181617044
1	10388001	10398001	0.445666680638065
1	10395001	10405001	0.680402719044222
1	10402001	10412001	0.549151948719289
1	10409001	10419001	0.556798970830379
1	10416001	10426001	0.556257294313676
1	10423001	10433001	0.542832933032726
1	10430001	10440001	0.464659984496695
1	10437001	10447001	0.457150713395038
1	10444001	10454001	0.370592731165282
1	10451001	10461001	0.371452950200377
1	10458001	10468001	0.309949222495783
1	10465001	10475001	0.535600316844128
1	10472001	10482001	0.482062373589619
1	10479001	10489001	0.392450739163977
1	10486001	10496001	0.644106677950964
1	10493001	10503001	0.605327798521832
1	10500001	10510001	0.54312647662396
1	10507001	10517001	0.481271283116527
1	10514001	10524001	0.495077369923114
1	10521001	10531001	0.46253053476115
1	10528001	10538001	0.353698887596819
1	10535001	10545001	0.298675245919048
1	10542001	10552001	0.305761235060384
1	10549001	10559001	0.364176563628431
1	10556001	10566001	0.619920144972524
1	10563001	10573001	0.375566885361016
1	10570001	10580001	0.279784727778548
1	10577001	10587001	0.323207717906473
1	10584001	10594001	0.444619146699014
1	10591001	10601001	0.396618139033436
1	10598001	10608001	0.386811341482757
1	10605001	10615001	0.279955507354487
1	10612001	10622001	0.120790868052442
1	10619001	10629001	0.210758463752802
1	10626001	10636001	0.363205812435431
1	10633001	10643001	0.444209431298085
1	10640001	10650001	0.510257511591539
1	10647001	10657001	0.256715563144306
1	10654001	10664001	0.427688443020242
1	10661001	10671001	0.465858149618916
1	10668001	10678001	0.631694803063976
1	10675001	10685001	0.709067269234989
1	10682001	10692001	0.213775847660248
1	10689001	10699001	0.32342121406482
1	10696001	10706001	0.335904290076479
1	10703001	10713001	0.467266819679358
1	10710001	10720001	0.290445800210047
1	10717001	10727001	0.393029723218202
1	10724001	10734001	0.718493708770758
1	10731001	10741001	0.656835784138504
1	10738001	10748001	0.65275134849395
1	10745001	10755001	0.619208732389169
1	10752001	10762001	0.11320817143979
1	10759001	10769001	0.00363717056071259
1	10766001	10776001	0.217798515070237
1	10773001	10783001	0.684007666886625
1	10780001	10790001	0.5933660466058
1	10787001	10797001	0.648296695474096
1	10794001	10804001	0.511548250376583
1	10801001	10811001	0.571380930627535
1	10808001	10818001	0.688871032836267
1	10815001	10825001	0.586450550466904
1	10822001	10832001	0.687607601479375
1	10829001	10839001	0.450861578366707
1	10836001	10846001	0.369026350947936
1	10843001	10853001	0.618731530960969
1	10850001	10860001	0.734891702339945
1	10857001	10867001	0.339230730855483
1	10864001	10874001	0.528727728300814
1	10871001	10881001	0.451160716711132
1	10878001	10888001	0.508600054818214
1	10885001	10895001	0.293419896279649
1	10892001	10902001	0.551214060974368
1	10899001	10909001	0.327600352810518
1	10906001	10916001	0.646874828907253
1	10913001	10923001	0.229416357206008
1	10920001	10930001	0.42996372031707
1	10927001	10937001	0.146356496753071
1	10934001	10944001	0.578313817798719
1	10941001	10951001	0.706490897996791
1	10948001	10958001	0.646881233436916
1	10955001	10965001	0.632301333069994
1	10962001	10972001	0.725932637047867
1	10969001	10979001	0.608102841072668
1	10976001	10986001	0.656729254601645
1	10983001	10993001	0.449905596071573
1	10990001	11000001	0.294591163232831
1	10997001	11007001	0.387820596661716
1	11004001	11014001	0.48390069759415
1	11011001	11021001	0.306349600797213
1	11018001	11028001	0.231784336263067
1	11025001	11035001	0.345015829564522
1	11032001	11042001	0.271311765771748
1	11039001	11049001	0.287132933777775
1	11046001	11056001	0.540430941359403
1	11053001	11063001	0.385283236502389
1	11060001	11070001	0.407608506566809
1	11067001	11077001	0.395987595261419
1	11074001	11084001	0.450469359199247
1	11081001	11091001	0.535510586257845
1	11088001	11098001	0.476235791390044
1	11095001	11105001	0.415155192371221
1	11102001	11112001	0.445030968923923
1	11109001	11119001	0.185461371912931
1	11116001	11126001	0.318083715078792
1	11123001	11133001	0.373977536479041
1	11130001	11140001	0.303121929694199
1	11137001	11147001	0.0528416914962013
1	11144001	11154001	0.161514307561342
1	11151001	11161001	0.148263307067169
1	11158001	11168001	0.307400337711133
1	11165001	11175001	0.106089690717026
1	11172001	11182001	0.477730038575608
1	11179001	11189001	0.567279409121082
1	11186001	11196001	0.369077764167677
1	11193001	11203001	0.205286661106614
1	11200001	11210001	0.239657180615245
1	11207001	11217001	0.181460709941673
1	11214001	11224001	0.142838741136089
1	11221001	11231001	0.244935278913915
1	11228001	11238001	0.0855431834635305
1	11235001	11245001	0.0529933389450821
1	11242001	11252001	0.121393796456685
1	11249001	11259001	0.162239667595761
1	11256001	11266001	0.134363712786765
1	11263001	11273001	0.173212228278192
1	11270001	11280001	0.165325101850952
1	11277001	11287001	0.337124313880451
1	11284001	11294001	0.383648632629344
1	11291001	11301001	0.321455498265572
1	11298001	11308001	0.49529009616556
1	11305001	11315001	0.368257558866539
1	11312001	11322001	0.431223741839838
1	11319001	11329001	0.286435153892218
1	11326001	11336001	0.342036165827166
1	11333001	11343001	0.232233029188749
1	11340001	11350001	0.393720089256374
1	11347001	11357001	0.374947485300006
1	11354001	11364001	0.356531945043318
1	11361001	11371001	0.25280276326192
1	11368001	11378001	0.275098976492935
1	11375001	11385001	0.259132389034547
1	11382001	11392001	0.448048946233267
1	11389001	11399001	0.584207096526446
1	11396001	11406001	0.557077206789345
1	11403001	11413001	0.339087903235897
1	11410001	11420001	0.307383909193531
1	11417001	11427001	0.290368036549538
1	11424001	11434001	0.483203849762249
1	11431001	11441001	0.383974036901551
1	11438001	11448001	0.458933140339516
1	11445001	11455001	0.534724352884327
1	11452001	11462001	0.348263938174757
1	11459001	11469001	0.294322111001697
1	11466001	11476001	0.389438136080732
1	11473001	11483001	0.280182411125623
1	11480001	11490001	0.446086396855763
1	11487001	11497001	0.268076585844725
1	11494001	11504001	0.205162229930568
1	11501001	11511001	0.238477817279454
1	11508001	11518001	0.300251293755371
1	11515001	11525001	0.277179310783588
1	11522001	11532001	0.448784232187719
1	11529001	11539001	0.571928965196633
1	11536001	11546001	0.506282893604383
1	11543001	11553001	0.834212945871733
1	11550001	11560001	0.416406129285388
1	11557001	11567001	0.544799726516575
1	11564001	11574001	0.534553644824398
1	11571001	11581001	0.320300361606261
1	11578001	11588001	0.365552673949576
1	11585001	11595001	0.183033423957187
1	11592001	11602001	0.073438914103906
1	11599001	11609001	0.0948105328340639
1	11606001	11616001	0.166908859109162
1	11613001	11623001	0.218426023220957
1	11620001	11630001	0.342288376733448
1	11627001	11637001	0.614921173955675
1	11634001	11644001	0.771345637403659
1	11641001	11651001	0.435196162696284
1	11648001	11658001	0.168157413742719
1	11655001	11665001	0.277288433349174
1	11662001	11672001	0.31396038878122
1	11669001	11679001	0.163333219542725
1	11676001	11686001	0
1	11683001	11693001	0
1	11690001	11700001	0
1	11697001	11707001	0
1	11704001	11714001	0
1	11711001	11721001	0.158346043482396
1	11718001	11728001	0.399584292001612
1	11725001	11735001	0.352958037960681
1	11732001	11742001	0.383570701577086
1	11739001	11749001	0.343222350501045
1	11746001	11756001	0.23812180297992
1	11753001	11763001	0.180513366679362
1	11760001	11770001	0.275363333982136
1	11767001	11777001	0.117352361836456
1	11774001	11784001	0.519698703778334
1	11781001	11791001	0.317769738627243
1	11788001	11798001	0.118661777087259
1	11795001	11805001	0.304268566383633
1	11802001	11812001	0.307756713671224
1	11809001	11819001	0.241380594006215
1	11816001	11826001	0.303861272819647
1	11823001	11833001	0.223802212879104
1	11830001	11840001	0.134346548636534
1	11837001	11847001	0.0811446672939371
1	11844001	11854001	0.185876713986507
1	11851001	11861001	0.172881925760491
1	11858001	11868001	0.29144512061924
1	11865001	11875001	0.192943069759428
1	11872001	11882001	0.1230347964823
1	11879001	11889001	0.181277566279906
1	11886001	11896001	0.0669744762588066
1	11893001	11903001	0.218052352242779
1	11900001	11910001	0.240312045525572
1	11907001	11917001	0.200059656577286
1	11914001	11924001	0.215120055472249
1	11921001	11931001	0.349680076576686
1	11928001	11938001	0.271141278836438
1	11935001	11945001	0.153935782915971
1	11942001	11952001	0.166658354482248
1	11949001	11959001	0.151815799497649
1	11956001	11966001	0.191550472419652
1	11963001	11973001	0.287650080106235
1	11970001	11980001	0.363241915956085
1	11977001	11987001	0.219831882359685
1	11984001	11994001	0.0426048277197791
1	11991001	12001001	0.0491756018617412
1	11998001	12008001	0.150580128805795
1	12005001	12015001	0.0904886145827655
1	12012001	12022001	0.0116429918271055
1	12019001	12029001	0.16607354925576
1	12026001	12036001	0.0366351985182455
1	12033001	12043001	0.00780555232105236
1	12040001	12050001	0.0559562538318953
1	12047001	12057001	0.0441148230666241
1	12054001	12064001	0.161274260308439
1	12061001	12071001	0.201542217151081
1	12068001	12078001	0.138017981319969
1	12075001	12085001	0.152668365683909
1	12082001	12092001	0.150529305021579
1	12089001	12099001	0.20985306084921
1	12096001	12106001	0.204038813762926
1	12103001	12113001	0.102573145525411
1	12110001	12120001	0.100856485520101
1	12117001	12127001	0.137552010227073
1	12124001	12134001	0.116254926330547
1	12131001	12141001	0.106681391912264
1	12138001	12148001	0.117300466425586
1	12145001	12155001	0.0984261278981385
1	12152001	12162001	0.147661431405663
1	12159001	12169001	0.174692756065764
1	12166001	12176001	0.1712781551793
1	12173001	12183001	0.177243714962599
1	12180001	12190001	0.107389194984279
1	12187001	12197001	0.0302144919594038
1	12194001	12204001	0.128891557026986
1	12201001	12211001	0.107477820553658
1	12208001	12218001	0.031967132670969
1	12215001	12225001	0.0081481213682309
1	12222001	12232001	0.0961972289953
1	12229001	12239001	0.149407868578645
1	12236001	12246001	0.0885374833395134
1	12243001	12253001	0.0438068135254606
1	12250001	12260001	0.0316399162203027
1	12257001	12267001	0.0200708280962205
1	12264001	12274001	0.11601331381581
1	12271001	12281001	0.195798782961709
1	12278001	12288001	0.288359205590171
1	12285001	12295001	0.2142406732189
1	12292001	12302001	0.245063363215495
1	12299001	12309001	0.126626516424523
1	12306001	12316001	0.440634342940688
1	12313001	12323001	0.237710331699068
1	12320001	12330001	0.230236865588687
1	12327001	12337001	0.3509235904421
1	12334001	12344001	0.209947763814094
1	12341001	12351001	0.160207601896713
1	12348001	12358001	0.270936328148732
1	12355001	12365001	0.496433543407724
1	12362001	12372001	0.138281001548117
1	12369001	12379001	0.313497380507145
1	12376001	12386001	0.0508082578751083
1	12383001	12393001	0.275108425238543
1	12390001	12400001	0.284117889078406
1	12397001	12407001	0.186287462615092
1	12404001	12414001	0.161202888313545
1	12411001	12421001	0.159017474739845
1	12418001	12428001	0.371401238931846
1	12425001	12435001	0.464700630773869
1	12432001	12442001	0.376357887359722
1	12439001	12449001	0.315144535056361
1	12446001	12456001	0.591779270075986
1	12453001	12463001	0.47745008828358
1	12460001	12470001	0.374033184251437
1	12467001	12477001	0.297313088782083
1	12474001	12484001	0.321035769402676
1	12481001	12491001	0.260237784240129
1	12488001	12498001	0.424940222493292
1	12495001	12505001	0.284038037497286
1	12502001	12512001	0.246987461850726
1	12509001	12519001	0.411003301020853
1	12516001	12526001	0.259227260790561
1	12523001	12533001	0.313585176474256
1	12530001	12540001	0.218088675636078
1	12537001	12547001	0.238923564188266
1	12544001	12554001	0.0539377263419472
1	12551001	12561001	0.0729850445697894
1	12558001	12568001	0.0947106385169258
1	12565001	12575001	0.0674663969633346
1	12572001	12582001	0.0411533807641199
1	12579001	12589001	0.12773571901022
1	12586001	12596001	0.00894386203453916
1	12593001	12603001	0.213678982581691
1	12600001	12610001	0.257319790429752
1	12607001	12617001	0.131939690526892
1	12614001	12624001	0.205948430826541
1	12621001	12631001	0.238077580562901
1	12628001	12638001	0.302991538423064
1	12635001	12645001	0.0780716096865488
1	12642001	12652001	0.260936315095501
1	12649001	12659001	0.214605473386772
1	12656001	12666001	0.207853516203136
1	12663001	12673001	0.254799059137949
1	12670001	12680001	0.0975246860020387
1	12677001	12687001	0.131441932643727
1	12684001	12694001	0.171483633777014
1	12691001	12701001	0.249434121672091
1	12698001	12708001	0.273402864591903
1	12705001	12715001	0.175475414927391
1	12712001	12722001	0.155984473348181
1	12719001	12729001	0.167759141572577
1	12726001	12736001	0.181912051214884
1	12733001	12743001	0.241342524761225
1	12740001	12750001	0.267297853827701
1	12747001	12757001	0.484828241340482
1	12754001	12764001	0.348810267937268
1	12761001	12771001	0.319708894295489
1	12768001	12778001	0.332365169384202
1	12775001	12785001	0.240274234943651
1	12782001	12792001	0.138473114705216
1	12789001	12799001	0.269510672151211
1	12796001	12806001	0.375299504347646
1	12803001	12813001	0.178563485604009
1	12810001	12820001	0.263246621006591
1	12817001	12827001	0.337186622487539
1	12824001	12834001	0.308482042399602
1	12831001	12841001	0.160291251649544
1	12838001	12848001	0.308219349335842
1	12845001	12855001	0.307954030873378
1	12852001	12862001	0.301709893653627
1	12859001	12869001	0.247279608286612
1	12866001	12876001	0.308750834669487
1	12873001	12883001	0.381157676176786
1	12880001	12890001	0.463641158694872
1	12887001	12897001	0.274033537435815
1	12894001	12904001	0.193344264002851
1	12901001	12911001	0.329109155429831
1	12908001	12918001	0.216331469480655
1	12915001	12925001	0.186806163474967
1	12922001	12932001	0.193430744373576
1	12929001	12939001	0.0478122401212054
1	12936001	12946001	0
1	12943001	12953001	0.204240356819956
1	12950001	12960001	0.151121055872605
1	12957001	12967001	0.0937562590805874
1	12964001	12974001	0.114249371038325
1	12971001	12981001	0.142458417748997
1	12978001	12988001	0.116598669235954
1	12985001	12995001	0.12429549216931
1	12992001	13002001	0.0871487074348091
1	12999001	13009001	0.101480476986098
1	13006001	13016001	0.10864106701841
1	13013001	13023001	0.019723971755013
1	13020001	13030001	0.175793081302497
1	13027001	13037001	0.288745255169402
1	13034001	13044001	0.217010353310646
1	13041001	13051001	0.216677858606124
1	13048001	13058001	0.179750483272017
1	13055001	13065001	0.0760926342932169
1	13062001	13072001	0.100991991509171
1	13069001	13079001	0.110789590504549
1	13076001	13086001	0.151761206230274
1	13083001	13093001	0.184557448142542
1	13090001	13100001	0.19131264215784
1	13097001	13107001	0.25680668685935
1	13104001	13114001	0.225589206892737
1	13111001	13121001	0.112828997785748
1	13118001	13128001	0.0992575378389901
1	13125001	13135001	0.095883614084018
1	13132001	13142001	0.139655438756349
1	13139001	13149001	0.0609379923154649
1	13146001	13156001	0.0770149455908636
1	13153001	13163001	0.0940525780871148
1	13160001	13170001	0.222687656147982
1	13167001	13177001	0.0443914432513019
1	13174001	13184001	0.0671606137526553
1	13181001	13191001	0.12849245197866
1	13188001	13198001	0.305784384935478
1	13195001	13205001	0.173003416150184
1	13202001	13212001	0.216239018574631
1	13209001	13219001	0.278607970568155
1	13216001	13226001	0.223571539601248
1	13223001	13233001	0.1935710298378
1	13230001	13240001	0.154510866828248
1	13237001	13247001	0.21563954084259
1	13244001	13254001	0.215622280017264
1	13251001	13261001	0.180463010703875
1	13258001	13268001	0.281103549524332
1	13265001	13275001	0.113216779572123
1	13272001	13282001	0.187487503802086
1	13279001	13289001	0.186383889353102
1	13286001	13296001	0.110259395830856
1	13293001	13303001	0.149374241376088
1	13300001	13310001	0.224917267733538
1	13307001	13317001	0.220770844867716
1	13314001	13324001	0.221505664245043
1	13321001	13331001	0.180503781887992
1	13328001	13338001	0.139175518351357
1	13335001	13345001	0.129019996215618
1	13342001	13352001	0.160198570930574
1	13349001	13359001	0.157977381468971
1	13356001	13366001	0.0935983700322922
1	13363001	13373001	0.155518074520248
1	13370001	13380001	0.216181413644019
1	13377001	13387001	0.140932616045857
1	13384001	13394001	0.0858090289041709
1	13391001	13401001	0.123384004267731
1	13398001	13408001	0.166318075731184
1	13405001	13415001	0.242907708566132
1	13412001	13422001	0.11150332464843
1	13419001	13429001	0.119477630621323
1	13426001	13436001	0.152995782004776
1	13433001	13443001	0.0665178869268352
1	13440001	13450001	0.0321651186063287
1	13447001	13457001	0.0902168311209457
1	13454001	13464001	0.0809673057953434
1	13461001	13471001	0.135171204344333
1	13468001	13478001	0.16675459222091
1	13475001	13485001	0.302223076557907
1	13482001	13492001	0.303093972567792
1	13489001	13499001	0.350628356482387
1	13496001	13506001	0.380224514234793
1	13503001	13513001	0.197372881498637
1	13510001	13520001	0.364857516340635
1	13517001	13527001	0.359445376499818
1	13524001	13534001	0.335692919492796
1	13531001	13541001	0.297182850461511
1	13538001	13548001	0.350798286105166
1	13545001	13555001	0.255586402862537
1	13552001	13562001	0.101103220701232
1	13559001	13569001	0.28170398811506
1	13566001	13576001	0.40158974949942
1	13573001	13583001	0.18115973595515
1	13580001	13590001	0.275572241080258
1	13587001	13597001	0.423808390783058
1	13594001	13604001	0.408507626972094
1	13601001	13611001	0.189893187401958
1	13608001	13618001	0.0849717792880107
1	13615001	13625001	0.101200858416062
1	13622001	13632001	0.202229220528361
1	13629001	13639001	0.171628581793168
1	13636001	13646001	0.235010386724779
1	13643001	13653001	0.157637387562544
1	13650001	13660001	0.180710572331852
1	13657001	13667001	0.278630599164016
1	13664001	13674001	0.294593297451081
1	13671001	13681001	0.256731257473191
1	13678001	13688001	0.247245014751057
1	13685001	13695001	0.11105793904095
1	13692001	13702001	0.312149655606314
1	13699001	13709001	0.377424849238849
1	13706001	13716001	0.266761253189743
1	13713001	13723001	0.235026629555125
1	13720001	13730001	0.194213539803305
1	13727001	13737001	0.345157304613179
1	13734001	13744001	0.338293246999402
1	13741001	13751001	0.326890056681752
1	13748001	13758001	0.326567317248875
1	13755001	13765001	0.372058145343423
1	13762001	13772001	0.323220912990774
1	13769001	13779001	0.128075037997173
1	13776001	13786001	0.250239357841177
1	13783001	13793001	0.313810807599002
1	13790001	13800001	0.236204731751359
1	13797001	13807001	0.185335043905497
1	13804001	13814001	0.202833683279638
1	13811001	13821001	0.322551601313749
1	13818001	13828001	0.210215121835915
1	13825001	13835001	0.184343577139465
1	13832001	13842001	0.137812119125099
1	13839001	13849001	0.180685456355881
1	13846001	13856001	0.0954319599400438
1	13853001	13863001	0.256648621110699
1	13860001	13870001	0.629935640624104
1	13867001	13877001	0.687410507414762
1	13874001	13884001	0.341396084955499
1	13881001	13891001	0.411631398589982
1	13888001	13898001	0.296247005768411
1	13895001	13905001	0.404134135561606
1	13902001	13912001	0.331723192961121
1	13909001	13919001	0.417991319893977
1	13916001	13926001	0.369602264622251
1	13923001	13933001	0.139389792507942
1	13930001	13940001	0.0880040905443813
1	13937001	13947001	0.267730333159813
1	13944001	13954001	0.195872296496939
1	13951001	13961001	0.307371471493242
1	13958001	13968001	0.330468258573124
1	13965001	13975001	0.152909931283665
1	13972001	13982001	0.281295395430776
1	13979001	13989001	0.245290288710152
1	13986001	13996001	0.529968090793552
[truncated: 52,540 more rows]
