# Supplementary material for: Retrotransposon-mediated disruption of a chitin synthase gene confers insect resistance to Bacillus thuringiensis Vip3Aa toxin
Source: PLoS Biol. 2024 Jul 2;22(7):e3002704. doi: 10.1371/journal.pbio.3002704 (PMC11249258; doi:10.1371/journal.pbio.3002704)
Supplement: S2 Data — (XLSX) [file pbio.3002704.s021.xlsx]

## Sheet: Sheet1
	Figure 2E					Figure 2F	Figure 2G		Figure 2H					Figure 2I	Figure 2J
		SS	Sfru_R3		Individual order	F7-S	F7-R			SS	Sfru_R3		Individual order	F7-S	F7-R
	REPLICATE 1	1.08667	1.09601		1	0.512375	0.773443		REPLICATE 1	1.06954	0.0618293		1	0.627907	0.093937
	REPLICATE 2	0.493948	2.10965		2	2.16896	0.431738		REPLICATE 2	0.64295	0.055568		2	3.20184	0.0457038
	REPLICATE 3	1.43525	1.5565		3	0.340873	0.438135		REPLICATE 3	0.879226	0.0797423		3	2.24846	0.0935016
	REPLICATE 4	0.984129	2.56081		4	1.61691	0.454163		REPLICATE 4	1.40828	0.126383		4	0.710052	0.113506
					5	0.636458	0.557903						5	0.981319	0.0757873
					6	0.52106	0.502438						6	1.69702	0.096027
					7	1.57802	0.748423						7	0.848782	0.220771
					8	1.92327	0.588788						8	1.11638	0.176806
					9	0.940786	0.648108						9	0.887567	0.0941357
					10	0.980908	0.461754						10	0.610905	0.124275
					11	0.390586	0.875511						11	0.461867	0.184336
					12	1.00209	0.559654						12	0.683058	0.0944483
					13	0.661138	0.456194						13	0.542794	0.118162
					14	0.795688	0.307992						14	0.82704	0.0599965
					15	0.590728	0.413809						15	0.569428	0.0672324
					16	0.607398	0.673204						16	2.53244	0.158668
