# Supplementary material for: Retrotransposon-mediated disruption of a chitin synthase gene confers insect resistance to Bacillus thuringiensis Vip3Aa toxin
Source: PLoS Biol. 2024 Jul 2;22(7):e3002704. doi: 10.1371/journal.pbio.3002704 (PMC11249258; doi:10.1371/journal.pbio.3002704)
Supplement: S4 Data — (TXT) [file pbio.3002704.s023.txt]

CLUSTAL multiple sequence alignment for S2_Fig


DmCHS2-AAF51798.2          -----------------MARSGEPNA---ECQSVLDCPWDHTDMSGGDYDSGDYFMRS--
TcCHS2-NP_001034492.1      -----------------MAARHRFAT-------GSPEET--EPLYSST------------
AaCHS2-XP_001651163.1      -----------------MKNNGNNLQYFTESSDDDDEET--LMI----------------
TcCHS1-NP_001034491.1      ------------------MTSGGLRNDTYSDDNFSDDES--SPLTENIYGG---------
MsCHS1-AAL38051.2          -----------------MAASGGRRR--DEASDNSDDEL--TPLANDTYGG---------
SlCHS1-XP_022820392.1      -----------------MATSGGKRR--EEGSDNSDDEL--TPLANEIYGG---------
SfCHS1-XP_050552783.1      ------------------MSDNDRKS--HYERDDAEEPLYIANNNNSIYSNGTLHYCSIY
AaCHS1-XP_021704891.1      ------MYRRVSATTIGAGSPADTEDIEYDPHGAADPRVINEDIIRGTTGNRSTRDGNYV
DmCHS1-AAG22215.3          MSAMRHRPMAPPGQGPGAGTAGEHVD--SDDNNFTDDES--SPLTHDIYGG---------
MsCHS2-AAX20091.1          ---------------MAATTPGFKKL--ADDSEDSDTEY--TPLYDDGDEID--------
SlCHS2-XP_022821184.1      -----------------MARQRTLRA--LDEESDDNSEL--TPLHDDNDDLG--------
SfCHS2-XP_050552796.1      ---------------MARPRPYGFRA--LDEESDDNSEL--TPLHDDNDDLG--------
                                                                                       

DmCHS2-AAF51798.2          ---------------------RKQRDKPSLWDSFQDPPSKKTSGSDADWKKLQFCLKLFK
TcCHS2-NP_001034492.1      ---------------------QMPEKVREKWNVFDDPPREPTVGSEVKRTYIEWGVKFLK
AaCHS2-XP_001651163.1      ---------------------KKVQQDTKLWDSFQDPPVQQTSGSAASQDYLSVFIKCLK
TcCHS1-NP_001034491.1      S--------------------TRTVQETKGWDVFRDPPIKEESGSMANQKCLEITVKILK
MsCHS1-AAL38051.2          S--------------------QRTVQETKGWDVFREFPPKQDSISMETQKWLEFTVRMLK
SlCHS1-XP_022820392.1      S--------------------QRTVQETKGWDVFREFPPKQDSGSMETQKCLEFTVRLLK
SfCHS1-XP_050552783.1      S--------------------QRTVQETKGWDVFREFPPKQDSGSMETQKCLEFTVRLLK
AaCHS1-XP_021704891.1      SYKSHYYCRVANDDDEDEYLIQRTVQETKGWDVFRDPPIKEDTGSMADQACLELTIKILK
DmCHS1-AAG22215.3          S--------------------QRTIQETKGWDVFRDPPIKIETGSTANQECLELTVKILK
MsCHS2-AAX20091.1          ---------------------QRTAQETKGWNLFREIPVKKESGSMATKNWIETSVKIIK
SlCHS2-XP_022821184.1      ---------------------ERTAQEAKGWNLFREIPIKKESGSMASTAWIDFSVKILK
SfCHS2-XP_050552796.1      ---------------------QRTAQEAKGWNLFREIPVKKESGSMASTAGIDFSVKILK
                                                    .  . *: * : * :    *      :.  :. :*

DmCHS2-AAF51798.2          ICTYLLVFAVVLATSVFANLIYLYMAGNTGGTGPRVQVCSKYPVLRHGQVEAVASELDQI
TcCHS2-NP_001034492.1      VVTIITVFFVVLGAAVVSKGTTLFMTSQI-KKNVTRAYCNK-KIDRNLQFVVSLPEVERV
AaCHS2-XP_001651163.1      VFTYIFVFLVTLAAACFSKMSFLLMTSNV-KEGVKNRYCDV-R-QPDKQFEAIIPTEQRI
TcCHS1-NP_001034491.1      IVAYLVTFVIVLGSGVISKGTLLFMTSQL-KPDKVTVFCNR-DLGREKQFIVKLPSAERV
MsCHS1-AAL38051.2          VMAYLVVFVVVLGSGVLAKGTMLFMTSLL-KKDRRLEYCNK-NLGRDKQFIVSLPDEERV
SlCHS1-XP_022820392.1      VTAYLVVFIVVLGSGVVAKGSTLFMTSQL-RKDRRIAYCNR-NLGRDKQFIVSLPDEERV
SfCHS1-XP_050552783.1      VTAYLVVFIAVLGSGVVAKGSTLFMTSQL-KKDRRIAYCNR-NLGRDKQFIVSLPDEERV
AaCHS1-XP_021704891.1      IFAYLLTFVIVLTGGVVAKGCVLFMSSQL-KRDRKITYCNR-DLARDKQFVATLPEEERI
DmCHS1-AAG22215.3          IFAYVITFIIVLTGGVIAKGTMLFMTSQV-RKDKKMEYCNK-DLGRDKSFVVRLPEEERV
MsCHS2-AAX20091.1          VLAYILVFCAVLGSAVIAKGTLLFITSQL-KKDRQITHCNR-RLALDQQFITVHSLEERI
SlCHS2-XP_022821184.1      VLAYILIFGIVLGSAVVSKGTLLFITSQL-KKGKAITHCNR-QLELDKQFITIHSLEERV
SfCHS2-XP_050552796.1      VLAYIFIFGIVLGSAVVSKGTLLFITSQL-KKGKAIIHCNR-QLELDKQFITIHSLEERV
                           : : :  *  .*  . .::   * ::.     .     *.        .. .  .  :.:

DmCHS2-AAF51798.2          AWVWALIFAFAAPELLTFLRALRICMFKREQRPSGLEVGLVTLFELLHVVGLALLTFTVL
TcCHS2-NP_001034492.1      QWIWLLIFAYLIPEVGTWIRAVRKCLYKLWKMPSLSEFLSLFGTETCPAIGSAILIFVVL
AaCHS2-XP_001651163.1      GWMWAIIISFTIPEVGTLIRAARICFFKNIPRPTFGQLAVVALMEGFHVTGLAMLAFLIF
TcCHS1-NP_001034491.1      AWMWCLIFAFWVPQLGSLFRSSRMCFFKSSKKPAFSHFLIVFFTETLHTVGIALLIFYIL
MsCHS1-AAL38051.2          AWMWAVLAAFAIPELGTLIRSIRICFFKSSKRPSFVQFMVVFIAESLHTIGMGLLFFKIL
SlCHS1-XP_022820392.1      AWMWAILAAFAIPEIGTLIRSVRICFFKTSRRPTSAQFAVIFIAETLHTIGMGLLFFMIL
SfCHS1-XP_050552783.1      AWMWAILAAFAIPEIGTLIRSVRICFFKTSRRPTSTQFAVIFIAETLHTIGMGLLFFMIL
AaCHS1-XP_021704891.1      AWMWALMIAFAVPEIGTFIRSTRICFFKSMKKPFKSHFLLVFLMESFHTIGLVLLFFVVL
DmCHS1-AAG22215.3          AWIWALLIAYALPEIGALIRSARICFFKTFKVPKTGHFLFVWLMESLSAVGMALLMFVVL
MsCHS2-AAX20091.1          TWLWAALIVFGVPELGVFLRSVRICFFKTAKKPTKTQFIIAFITETLQAIGIAALVLIIL
SlCHS2-XP_022821184.1      TWLWAAFIAFSIPEVGVFLRSARICFFKTAPKPTFLQFLTAFIVDTLHTVGIALLVLFIL
SfCHS2-XP_050552796.1      TWLWAAFIAFSIPEVGVFLRSVRICFFKTAPKPSVLQFLTAFVVDTLHTIGIGLLVLFIL
                            *:*  :  :  *::   :*: * *::*    *    .      :   . *   * : ::

DmCHS2-AAF51798.2          PALDVTRGAILGCCVCFVPALLNLLTGTRVRWRSADSLVLGLSILALVAQGSVFLVWPSL
TcCHS2-NP_001034492.1      PELDVVKGAMLTNAVCFVPGVVAMF--SRKPCSINENLKMGLDIASITAQASSFVVWPLV
AaCHS2-XP_001651163.1      PNMDAVKAVMLTNCVCLVPAILGLL--SRSSAESKLPFKYTVDVLAISAQVTGFVVWPLL
TcCHS1-NP_001034491.1      PDLDVVKGAMLTNCICFVPGVLGLL--SRSNKESQRFLKVIIDLFAIAAQATGFVVWPII
MsCHS1-AAL38051.2          PELDVIKGAMVTNCLCIIPAILGLL--SRNSRDSKRFVRVIVDMAAIVAQVTGFFVWPLL
SlCHS1-XP_022820392.1      PELDVVKGAMITNCLCIIPAVLGLL--SRNHRDSKRFMKVIVDIAAIVAQVTGFIVWPLL
SfCHS1-XP_050552783.1      PELDVVKGAMITNCLCIIPAVLGLL--SRNSRDSKRFMKVIVDMAAIVAQVTGFIVWPLL
AaCHS1-XP_021704891.1      PEVDSVKGAMLTNCLCVIPGLLGMF--SRTNKEGKRAVKSIVDLAAIAAQITGFVVWPLL
DmCHS1-AAG22215.3          PQIDAIQGAMLTNCLCVVPGIFGLL--SRTSKEGKRFVKVIIDLAAVAAQVTGLVIWPLL
MsCHS2-AAX20091.1          PELDAVKGAMLMNATCAIPALLNIF--TRDRMDSKFSIKLILDVLAISAQATAFVVWPLM
SlCHS2-XP_022821184.1      PELDVVKGTMLMNAMCFLPGVLNAV--TRDRTDSRYMLKMALDVLAISAQATAFVVWPLL
SfCHS2-XP_050552796.1      PELDVVKGTMLMNAMCFMPGILNAV--TRDRTDSRYMLKMALDVLAISAQATAFVVWPLL
                           * :*  ...::  . * :*.:.  .  :*        .   :.: :: ** : :.:** :

DmCHS2-AAF51798.2          SDSMEVQLLAIPLLLISFRWWENFANTHEAIAYIIRTIRCTR-----SRYHTYLYLAPLK
TcCHS2-NP_001034492.1      ENNPTLYLIPVSVILISVGWWENFVSE-TSYLPFIRALGKSKKEFKTRTYFIYAFVAPVK
AaCHS2-XP_001651163.1      SNSFELWFIPVAVFLVSCHWWENYLSL-KSYFRPFATLATIREKLTETRYSTYLFVSPFK
TcCHS1-NP_001034491.1      EQRADLWIIPIAIFLVSLGWWENYISR-HSPIPFIKKLGKIKENLEQSRYFIYMFVSVWK
MsCHS1-AAL38051.2          ENKPVLWLIPVSALCISLGWWENYVTR-QSPIGIIKSLARLKDGLNFSRYYTYRFMSIWK
SlCHS1-XP_022820392.1      ENKPVLWLIPVASICISLGWWENYVTR-QSPIGIIKSLGRLKDELTFTRYYTYRFISVWK
SfCHS1-XP_050552783.1      ENKPVLWLIPVASLCISLGWWENYVTR-QSPIGIIKSLGRLKDELTFTRYYTYRFISVWK
AaCHS1-XP_021704891.1      ENRPVLWLIPVSALLTSCGWWENYVSP-QSPFGFIRAMGRVKEDLKQTRYFTYMFLSLWK
DmCHS1-AAG22215.3          ENRRELWVIPVACVMISCGWWENYVSP-QSPLGLVRALGRIKEEMKYTRYFCHIFLSIWK
MsCHS2-AAX20091.1          ERTPVLWTIPVACVLVSLGFWENFVDT-YNKSYVFTVLQELRDNLKRTRYYTQRVLSVWK
SlCHS2-XP_022821184.1      KGVGVLWTIPVACIFISLGWWENFAGDIGKQWPVLEPVQELRDNLKKTRYYTQRVLSLWK
SfCHS2-XP_050552796.1      KGVSMLWTIPVACIFISLGWWENFVGDIGKQWPVLEPVQELRDNLKKTRYYTQRVLSLWK
                           .    :  :.:. .  *  :***:          .  :   .       *     ::  *

DmCHS2-AAF51798.2          VLVFAGM---GFILHGHEFVEYFGRFRDAWRPHLITLVQSNGDPDA-LLLAQANVSITAP
TcCHS2-NP_001034492.1      CLAFFCTALVIFYCQEGSVDFLFDNFSAAFQDHNIEITEVAPVLPG----NYANASSVG-
AaCHS2-XP_001651163.1      VLLFMAA---GVYLSGQAVPDFFAMFSNGWGNHTIVVREMEAILNE-KFPDLSSITSDL-
TcCHS1-NP_001034491.1      CLLFFVSVLFILLVKEGEVAFFFTQFSEGFSTHQIQVLEIKPVLGGTALPDISEIIPTG-
MsCHS1-AAL38051.2          IFVFMMCNLFFIWLEGDEPSMFFQLFNAGFGQHNIVVEEVQIQLGGTVIPDLANITLTG-
SlCHS1-XP_022820392.1      ILVFLMCILFMIWLDGDEPAMFFQLFNAGFGPHSIVVEEVQIQLGGTVIPDLANVTLTG-
SfCHS1-XP_050552783.1      ILVFLMCILFMIWVDGDEPAMFFQLFNAGFGPHSIVVEEVQIQLGGTVIPDLANVTLTG-
AaCHS1-XP_021704891.1      VMLFFCIVLVIMFFNGDEVANLFSLFGVGFGPHKIVVEEVATAFSS-ALPDLVEASQAG-
DmCHS1-AAG22215.3          ILLFFTVTLLIYWAQGEEPGNLFAMYGDAFGPHKIIVYELPAGLGG-VLPDTLESANI--
MsCHS2-AAX20091.1          IIVFMACILISLHMQNDNPFTFFTHASKAFGERQYVVNEVLIVVRD---DETIGYDVTG-
SlCHS2-XP_022821184.1      IFIFMCCILISMAAQEDSPLSFFTEFSTGFGDRFYTVHEVRAIQDE--FDGFLGYKIMD-
SfCHS2-XP_050552796.1      IFIFMCCILISLAAQDDSPLSFFTEFATGFGERFYKVHEVRAIQDE--FEGFLGYKIMD-
                            : *                  *     .:  .   : :                     

DmCHS2-AAF51798.2          PRRTLFT-MQSSPNSVFYALAAQVGAAYLCHIFGKFACKIKIQKFSYALPLSLAGPATVC
TcCHS2-NP_001034492.1      ---SRNPIHTSSYMTGIWVWLINISATYICYAFGKFSCKVMIQSVSFAFPINLSVPVLLS
AaCHS2-XP_001651163.1      ---EVLE-IFPVKNAVLWITVTHVLCSYVCYIFSKFSCKIHIQSFSMAFPINLTVPVTVT
TcCHS1-NP_001034491.1      ---DDTT-MDSNDMTAIYVLLINIFASYFAYIFGKFACKIMIQGFSYAFPVNLTIPVSIS
MsCHS1-AAL38051.2          ---DSIE-VAAAYNSAVYVMLIQIFAAYICYIFGKFACKILIQGFSYAFPINLVIPLVVN
SlCHS1-XP_022820392.1      ---DSVE-VAAAYKSAFYVMLIQIFAAYICYIFGKFASKILIQGFSYAFPINLVIPLVVN
SfCHS1-XP_050552783.1      ---DSVE-VAAAYKSAFYVLLIQVFAAYICYIFGKFACKILIQGFSYAFPINLVIPLVVN
AaCHS1-XP_021704891.1      ---DTVD-IDASYNTVTYVLIIQILGAYLCYVFGKFACKILIQGFSYAFPVNLTIPVAIS
DmCHS1-AAG22215.3          ---DTVD-VDAAYNTVVYVLLLQIFGAYLCYIFGKFACKILIQGFSYAFPVSLTVPLSVT
MsCHS2-AAX20091.1          ---GIFE-LDAIWTSALWVALIQVGAAYFCFGSGKFACKILIQNFSFTLALTLVGPVAIN
SlCHS2-XP_022821184.1      ---LHFDKMPVAWGTPLWVVLIQVVASYVCFMGSLSACKILIQNFSFTFALSLVGPVTIN
SfCHS2-XP_050552796.1      ---LYFDQMPAAWATPLWVVLIQVLASLVCFMASLSACKILIQNFSFTFALSLVGPVTIN
                                         :  :    ::  : ...  .  :.*: ** .* ::.:.*  *  : 

DmCHS2-AAF51798.2          LVTFLAQLRASDPCSLHGFMPDYLSLLALGGSVEELGQRCLDYALWLWPLWWLAQVWTCL
TcCHS2-NP_001034492.1      GLIAMCGMYYRDECSFAESIPPYLFFVP--PPLMFLQDFLSHQHAWIWLVWLLSQAWISV
AaCHS2-XP_001651163.1      LLLVFCGLREADVCVFNGILPDYLFFRM--PPIYYLFDYVVNEFSWLWLLWLLSQTWITR
TcCHS1-NP_001034491.1      LLIAACGLRNGDPCFFHDTIPPYLFFES--PPVVFLNDFISHQHAWIWLLWLLSQTWITL
MsCHS1-AAL38051.2          FLIAACGIRNGDTCFFHGTIPDYLFFES--PPVFTLSDFISRQMAWIWLLWLLSQTWITI
SlCHS1-XP_022820392.1      LLIAACGIRNGDNCYFHGTVPDYLYFES--PPVFTLSDFISRQMAWIWLLWLLSQTWITI
SfCHS1-XP_050552783.1      LLIAACGIRNGDNCYFHGTVPDYLYFES--PPVFTLSDFISRQMAWIWLLWLLSQTWITI
AaCHS1-XP_021704891.1      LLIAACGIRNDDPCFFHGSIPDYLFFES--PPVFRLSDFASRQMAWAWLLWLLSQTWITL
DmCHS1-AAG22215.3          FLIAACGIRIDDPCFFHDTIPDYLFFTS--PSNFRFNNFVTEQMAWAWILWLLSQTWIAL
MsCHS2-AAX20091.1          LLIAFCGMRNADPCAFHRTIPDNLFYEI--PPVYFLREYVGHEMAWVWLLWLISQAWIVF
SlCHS2-XP_022821184.1      LLILLCGKRNADPCAYSNTIPDNLFFEI--PPVYFLKEFLVKEMAWIWLLWLVSQAWVTA
SfCHS2-XP_050552796.1      LLIWLCGERNADPCAYSNTIPDYLFFDI--PPVYFLKEFVVKEMSWIWLLWLVSQAWVTA
                            :   .     * *     :*  *       .   : :       * * :* ::*.*   

DmCHS2-AAF51798.2          HIWQPHNDRNAPTEKLFVCPWYCGLLVDQCSMMNRRIVD-----WSEEYLAIKSDLTAPR
TcCHS2-NP_001034492.1      HIWSPNCDKLSSTEQLFIRPMYDAFLIDQSLALNRRRD--------ENPRNYRSDEG---
AaCHS2-XP_001651163.1      HLWMPKSDRNASTEKLFVTPMYNSLLVDQSVAMNRRREDQEDFVKKIDMVKVKDTEKAN-
TcCHS1-NP_001034491.1      HIWTPKCERLARTEKLFVTPMYEGLLIDQSLGMNRRRDDEAD-VKTEDLDEIQKEKGDEY
MsCHS1-AAL38051.2          HIWTPKAERLASTEKLYVLPMYNGLLIDQSMALNRKRDDQKD-VKTEDLAEIEKEKGDEY
SlCHS1-XP_022820392.1      HIWTPKPERLASTEKLFVMPMYNGLLIDQSMALNRKRNDQRD-VKTEDLAEIEKEKGDEY
SfCHS1-XP_050552783.1      HIWTPKAERLASTEKLFVMPMYNGLLIDQSMALNRKRNDQRD-VKTEDLAEIEKEKGDEY
AaCHS1-XP_021704891.1      HIWTPKCERLANTEKLFVTPMYNALLIDQSMALNRRRDDQAD-VKTEDLAEIEKEKGDEY
DmCHS1-AAG22215.3          HIWTPKCERLATTEKLFVQPMYSSLLIDQSMALNRRRDDQAD-VKTEDLSEIEKEKGDEY
MsCHS2-AAX20091.1          HTWQPRCERLSATDKLFAKPWYIGPLIDQSLLLNRTKDLDND-CQVEDLKGLGDDS----
SlCHS2-XP_022821184.1      HNWGSRAERLAASDRLFNRPWYCSPVIDQSMLLNRTKNEDAE-ITIEDLKDMGSEDG---
SfCHS2-XP_050552796.1      HNWRSRAERLAASDKLFNRPWYCSPVLDVSMLLNRTKNEEAE-ITIEDLKETESEGG---
                           * * .. :. : ::.*:  * * . ::* .  :**            :     .      

DmCHS2-AAF51798.2          DPVVALAADINA---SRDIQEEDKVPQLIVCATMWHETEDEMMEFLKSIVRLDEDQCARR
TcCHS2-NP_001034492.1      -------PQITELE-PETIESQDAITRIYACGTMWHETPEEMMEFLKSVFRLDQDQCSHR
AaCHS2-XP_001651163.1      ----EIDAKANERK-NDTIKPYDRIPQIFICATMWHETKEELMEFLKSILRLDEDQCARR
TcCHS1-NP_001034491.1      YETISNHTDASS---AKAVKNSDHITRIYACATMWHENKEEMMEFLKSILRLDEDQSARR
MsCHS1-AAL38051.2          YETISVHTDNTGSS-PKAVKSSDSITRIYACATMWHETKDEMMEFLKSILRLDEDQCARR
SlCHS1-XP_022820392.1      YETISVHTDNTGSS-PKAIKSSDQITRIYACATMWHETKDEMIEFLKSILRLDEDQCARR
SfCHS1-XP_050552783.1      YETISVHTDNTGSS-PKAIKSSDQITRIYACATMWHETKDEMMEFLKSILRLDEDQCARR
AaCHS1-XP_021704891.1      YETISVHTDGSALP-RPSVKSSDHITRIYACATLWHETKEEMIVFLKSIMRMDEDQCARR
DmCHS1-AAG22215.3          YETISVHTDRSSAPNKPSIKSSDNITRIYSCATMWHETKDEMIEFLKSIMRMDEDQCARR
MsCHS2-AAX20091.1          -------SVGSDLAIVKDIKPFDSITRIQVCATMWHETNEEMIEFLKSIFRLDEDQSARR
SlCHS2-XP_022821184.1      -------SMMSGFEVKKDVKPSDSITRIYVCATMWHETKEEMMDFLKSILRFDEDQSARR
SfCHS2-XP_050552796.1      -------SMMSGFEAKKDIKPSDNITRIYVCATMWHETKEEMMDFLKSILRFDEDQSARR
                                  .  .       ::  * :..:  *.*:***. :*:: ****:.*:*:**.:.*

DmCHS2-AAF51798.2          MARTHLNGGK--ADDEYYELETNIFFDDAF-VSDPRQCQNKRNPPINEYVKTLTRTIDKA
TcCHS2-NP_001034492.1      IVREHLGL----KHDNYYELETHIFFDDAFIRTSE----DDNDPHVNEYVESLASIIDEA
AaCHS2-XP_001651163.1      MAMKHIQATKEDIDPDYYDLETHIFFDDAF-VNDKSKCESANDSPLNSYVKTLINNLEEA
TcCHS1-NP_001034491.1      VAQKYLRV----VDPDYYEFETHIFFDDAFEISDH----NDDETQVNRFVKLLVATIDEA
MsCHS1-AAL38051.2          VAQKYLRV----VDPDYYEFETHIYLDDAFEISDH----SDDDSQVNRFVKLLVDTIDEA
SlCHS1-XP_022820392.1      VAQKYLRV----VDPDYYEFETHIFLDDAFEISDH----SDDDSQVNRFVKLLVDTIDEA
SfCHS1-XP_050552783.1      VAQKYLRV----VDPDYYEFETHIFLDDAFEISDH----SDDDAQVNRFVKLLVDTIDEA
AaCHS1-XP_021704891.1      VAQKYLRI----VDPDYYEFETHIFFDDAFEISDH----SDDDIQCNRFVKILIDTIDEA
DmCHS1-AAG22215.3          VAQKYLRV----LDPDYYEFETHIFFDDAFEISDH----SDDDIQCNRFVKLLIATMDEA
MsCHS2-AAX20091.1          VAQKYLGI----VDPDYYELECHIFMDDAFEISDH----SAEDSQVNRFVKCLVDAVDEA
SlCHS2-XP_022821184.1      VAQKYLGI----VDPDYYELEVHIFMDDAFEVSDH----SADDSKVNPFVTCLVETVDEA
SfCHS2-XP_050552796.1      VAQKYLGI----VDPDYYELEVHIFMDDAFEVSDH----SADDSKVNPFVTCLVETVDEA
                           :.  ::         :**::* :*::****  ..     .  :   * :*  *   :::*

DmCHS2-AAF51798.2          AFEVYGVNIRIKPPLKIETPYGGRLVWTLPGRTKMVAHLKNKDKIRHKKRWSQVMYMYYL
TcCHS2-NP_001034492.1      ATKVHGTTVRVRPPKVYPTPYGGRLVWTLPGKTKMIAHLKDKKKIRAKKRWSQCMYMYFL
AaCHS2-XP_001651163.1      ALEVYKTKMRIYPPTKIVTPYGGRLIWTLPGRTKMIAHLKDKNKIRHKKRWSQVMYMYYL
TcCHS1-NP_001034491.1      ASDVHQTHMRIRPPKKIPTPYGGRLVWTLPGKTKMIAHLKDKMKIRHRKRWSQVMYMYYL
MsCHS1-AAL38051.2          ASNVHQTNIRIRPPKKYPAPYGGRLTWVLPGKTKMICHLKDKAKIRHRKRWSQVMYMYYL
SlCHS1-XP_022820392.1      ASEVHQTNIRIRPPKKYPAPYGGRLTWVLPGKTKMICHLKDKAKIRHRKRWSQVMYMYYL
SfCHS1-XP_050552783.1      ASEVHQTNIRIRPPKKYPAPYGGRLTWVLPGKTKMICHLKDKAKIRHRKRWSQVMYMYYL
AaCHS1-XP_021704891.1      ASEVHQTNIRLRPPKKYPTPYGGRLVWTLPGKTKLIAHLKDKDRIRHRKRWSQVMYMYYL
DmCHS1-AAG22215.3          ASEIHQTTIRLRPPKKYPTPYGGRLVWTLPGKTKFITHLKDKDRIRHRKRWSQVMYMYYL
MsCHS2-AAX20091.1          ASEVHLTNVRLRPPKKYPTPYGGKLIWTMPGKNKLICHLKDKSKIRHRKRWSQVMYMYYF
SlCHS2-XP_022821184.1      ASEVHLTNVRLRPPKKFPTPYGGRLVWTLPGKNKMICHLKDKSKIRHRKRWSQVMYMYYL
SfCHS2-XP_050552796.1      ASEVHLTNVRLRPPKKFPTPYGGRLVWTLPGKNKMICHLKDKSKIRHRKRWSQVMYMYYL
                           * .:: . :*: **    :****.* *.:**..*:: ***:* .** .***** ****::

DmCHS2-AAF51798.2          LGYRIMETKELSPRRKAVIAENTFILALDGDIDFQPRAVRLLIDRMKAVDELGAACGRIH
TcCHS2-NP_001034492.1      LGFRLQANDELSAHSKEIRGENTYILALDGDIDFQPEALHLLVDYMKKNKTLGAACGRIH
AaCHS2-XP_001651163.1      LGYRIMQLN-TTPERKMVIAQNTYLLALDGDIDFQPKAVSLLVDRMKVDPDLGAACGRIH
TcCHS1-NP_001034491.1      LGHRLMELP-ISVDRKAVIAENTYLLTLDGDIDFQPSAVLLLIDLMKKNRNLGAACGRIH
MsCHS1-AAL38051.2          LGHRLMELP-IPVDRKEVMAENTFLLTLDGDIDFQPHAVRLLIDLMKKNKNLGAACGRIH
SlCHS1-XP_022820392.1      LGHRLMELP-ISVDRKEVMAENTFLLTLDGDIDFQPHAVRLLIDLMKKNKNLGAACGRIH
SfCHS1-XP_050552783.1      LGHRLMELP-ISVDRKEVMAENTYLLTLDGDIDFQPHAVRLLIDLMKKNKNLGAACGRIH
AaCHS1-XP_021704891.1      LGHRLMELP-ISVDRKDVMAENTYLLTLDGDIDFNPSAVTLLVDLMKKNKNLGAACGRIH
DmCHS1-AAG22215.3          LGHRLMELP-ISVDRKDAIAENTYLLTLDGDIDFKPNAVTLLVDLMKKNKNLGAACGRIH
MsCHS2-AAX20091.1          LGHRLMDLP-ISVDRKEVIAENTYLLALDGDIDFKPSAVTLLVDLMKKDKNLGAACGRIH
SlCHS2-XP_022821184.1      LGHRLMDVP-ISVARKEVIAENTYLLALDGDIDFKPTAVTLLIDLMKKDKNLGAACGRIH
SfCHS2-XP_050552796.1      LGHRLMDVP-ISVDRKEVIAGNTYLLALDGDIDFKPTAVTLLIDLMKKDKNLGAACGRIH
                           **.*:      .   *   . **::*:*******:* *: **:* **    *********

DmCHS2-AAF51798.2          PVGRGPMVWYQRFEYAIGHWLQKATEHVIGCVLCSPGCFSLFRASALMENSVMKRYTMIS
TcCHS2-NP_001034492.1      PIGSGGMVWYQMFEYAVGHWMQKATEHVIGCVLCSPGCFSLFRGKALMDKSVMKKYTTRS
AaCHS2-XP_001651163.1      PVGTGPMVWYQIFEYAIGHWLQKATEHVIGCVLCSPGCFSLFRGRALMENSVMKKYTTKS
TcCHS1-NP_001034491.1      PVGSGPMVWYQMFEYAIGHWLQKATEHVIGCVLCSPGCFSLFRGKALMDDNVMKKYTTSS
MsCHS1-AAL38051.2          PVGSGPMVWYQLFEYAIGHWLQKATEHMIGCVLCSPGCFSLFRGKALMDDNVMKKYTLRS
SlCHS1-XP_022820392.1      PVGSGPMVWYQMFEYAIGHWLQKATEHMIGCVLCSPGCFSLFRGKALMDDNVMKKYTLRS
SfCHS1-XP_050552783.1      PVGSGPMVWYQMFEYAIGHWLQKATEHMIGCVLCSPGCFSLFRGKALMDDNVMKKYTLRS
AaCHS1-XP_021704891.1      PIGSGPMVWYQKFEYAIGHWLQKATEHMIGCVLCSPGCFSLFRGKGLMDDNVMRKYTTRS
DmCHS1-AAG22215.3          PVGSGPMVWYQLFEYAIGHWLQKATEHMIGCVLCSPGCFSLFRGKALMDDNVMKKYTTRS
MsCHS2-AAX20091.1          PVGSGFMAWYQMFEYAIGHWLQKATEHMIGCVLCSPGCFSLFRGKALMDDNVMKKYTLTS
SlCHS2-XP_022821184.1      PVGSGFMAWYQMFEYAIGHWLQKATEHMIGCVLCSPGCFSLFRGKALMDDNVMKKYTLTS
SfCHS2-XP_050552796.1      PVGSGFMAWYQMFEYAIGHWLQKATEHMIGCVLCSPGCFSLFRGKALMDDNVMKKYTLTS
                           *:* * *.*** ****:***:******:***************. .**:..**..**  *

DmCHS2-AAF51798.2          SEAMKMVQYDQGEDRWLCTLLLKAGSRVEYCAASDAYTHAPESFNEFYNQRRRWVPSTIA
TcCHS2-NP_001034492.1      TQAKHYVQYDQGEDRWLCTLLLQRGYRVEYSAASDAFTHCPEGFNEFYNQRRRWMPSTMA
AaCHS2-XP_001651163.1      DQARHYVQYDQGEDRWLCTLLLKQKFRVEYSAASDAYTHAPEGFNEFYNQRRRWVPSTIA
TcCHS1-NP_001034491.1      SEARHYVQYDQGEDRWLCTLLLQRGYRVEYSAASDAYTHAPEGFNEFYNQRRRWVPSTIA
MsCHS1-AAL38051.2          DEARHYVQYDQGEDRWLCTLLLQRGYRVEYSAASDAYTHCPEGFSEFYNQRRRWVPSTVA
SlCHS1-XP_022820392.1      DEARHYVQYDQGEDRWLCTLLLQRGYRVEYSAASDAYTHCPEGFNEFYNQRRRWVPSTIA
SfCHS1-XP_050552783.1      DEARHYVQYDQGEDRWLCTLLLQRGYRVEYSAASDAYTHCPEGFNEFYNQRRRWVPSTIA
AaCHS1-XP_021704891.1      DEARHYVQYDQGEDRWLCTLLLQRGYRVEYSAASDAYTHCPEGFNEFYNQRRRWVPSTIA
DmCHS1-AAG22215.3          DEARHYVQYDQGEDRWLCTLLLQRGYRVEYSAASDAYTHCPEGFNEFYNQRRRWVPSTIA
MsCHS2-AAX20091.1          NEARHYVQYDQGEDRWLCTLLLQRGYRVEYSAASDAYTHCPERFDEFFNQRRRWVPSTMA
SlCHS2-XP_022821184.1      HEARHYVQYDQGEDRWLCTLLLQRGYRVEYSAASDAYTHCPEHFDEFFNQRRRWVPSTLA
SfCHS2-XP_050552796.1      HEARHYVQYDQGEDRWLCTLLLQRGYRVEYSAASDAYTHCPEHFDEFFNQRRRWVPSTLA
                            :* : ****************:   ****.*****:**.** *.**:******:***:*

DmCHS2-AAF51798.2          NIFDILADADTVVKKNNSISTMYVWYQGMLMIGTVLGPGTIFLMMVGALVAVFSIDIWTA
TcCHS2-NP_001034492.1      NILDLLMDYEHTVKINENISMLYIGYQIILMIGTVIGPGTIFLMLVGAFVAAFGLDQWSS
AaCHS2-XP_001651163.1      NIFDLLGDAKRVVKTNNSISMPYIVYQSMLMFGTILGPGTIFLMMVGALVAVFRIDIWTS
TcCHS1-NP_001034491.1      NIMDLLMDSKRTIEINDNISMPYIGYQILLMGGTILGPGTIFLMLVGAFVAAFQIDNWTS
MsCHS1-AAL38051.2          NIMDLLVDCKHTIKINDNISTPYIAYQMMLMGGTILGPGTIFLMLVGAFVAAFRIDNWTS
SlCHS1-XP_022820392.1      NIMDLLADYKHTIKINDNISSPYIAYQMMLMGGTILGPGTIFLMLVGAFVAAFRIDNWTS
SfCHS1-XP_050552783.1      NIMDLLADCKHTIKINDNISSPYIAYQMMLMGGTILGPGTIFLMLVGAFVAAFRIDNWTS
AaCHS1-XP_021704891.1      NIMDLLMDYKRTIKINDNISLLYIFYQMMLMGGTILGPGTIFLMLVGAFVAAFKIDNWTS
DmCHS1-AAG22215.3          NIMDLLADAKRTIKINDNISLLYIFYQMMLMGGTILGPGTIFLMLVGAFVAAFRIDNWTS
MsCHS2-AAX20091.1          NIFDLLADSKRTVQVNDNISTLYIVYQCMLMMGTILGPGTIFLMMIGAINAITGMSNMHA
SlCHS2-XP_022821184.1      NIFDLLASAKMTVKANDNISTLYIVYQFMLIVGTVLGPGTIFLMMVGAMNAIIQISNAYA
SfCHS2-XP_050552796.1      NIFDLLASAKLTVKSNDNISTLYIVYQFMLIVGTVLGPGTIFLMMVGAMNAIIQISNAYA
                           **:*:* . . .:: *:.**  *: ** :*: **::********::**: *   :.   :

DmCHS2-AAF51798.2          FLWNFFPILLFILACVYLKQKFQLLIAFVISSVYCLVMMAVLIGIIVQMLEDGPLAPASL
TcCHS2-NP_001034492.1      FYWNLLPIAVFILVCATCSSDIQLFFAGLISAIYGLIMMAVFVGVMLQISQDGPLAPSSL
AaCHS2-XP_001651163.1      FLWNGVPLAVFMAICFWMKQKYQLMAAFFISASYSLVMMAVLVGIVIQVMEDGILAPSSV
TcCHS1-NP_001034491.1      FYYNIIPILFFMLVCFTCKSNIQLIVAQILSTGYALIMMAVIVGTALQLREDGVGSPSAI
MsCHS1-AAL38051.2          FEYNLYPIAIFVFVCFTMKSEYQLLVAQILSTAYAMIMMAVIVGTALQLGEDGIGSPSAI
SlCHS1-XP_022820392.1      FEYNLYPILIFMFVCFTMKSEIQLLVAQILSTAYAMIMMAVIVGTALQLGEDGIGSPSAI
SfCHS1-XP_050552783.1      FEYNLYPILIFMFVCFTMKSEIQLLVAQILSTAYAMIMMAVIVGTALQLGEDGIGSPSAI
AaCHS1-XP_021704891.1      FYYNIIPILLFMLVCFTCKSNIQLLLAQILSTVYALIMMAVIVGTALQLGEDGIGSPSAI
DmCHS1-AAG22215.3          FHYNIVPILAFMFICFTCKSNIQLFVAQVLSTAYALIMMAVIVGTALQLGEDGIGSPSAI
MsCHS2-AAX20091.1          LLFNLVPVLTFLVVCMTCKSETQLMLANLITCFYAMVMMFVIVSIVLQISQDGWLAPSSM
SlCHS2-XP_022821184.1      MMLNLVPLVIFLIVCMTCQSKTQLFLANLITCAYAMVMMIVIVGIVLQIVEDGWLAPSSM
SfCHS2-XP_050552796.1      MMLNLVPLVIFLIVCMTCQSKTQLFLANLITCAYAMVMMIVIVGIVLQIVEDGWLAPSSM
                           :  *  *:  *:  *   ... **: * .::  * ::** *::.  :*: :**  :*:::

DmCHS2-AAF51798.2          FFLLVAVQITIAGFMHPQEFWALLCGVIYYITIPSMYMLLMIFSVFNMNDVSWGTREAPV
TcCHS2-NP_001034492.1      FFFCMAAEFIIAALLHPQEFNCLKYGVIYYVTVPSMYLLLVIYSVFNMNNVSWGTREVTV
AaCHS2-XP_001651163.1      FFMAVALQIVVTGLLHPQEMEALPAGLVYYITIPSMYMLLVIYSVFNMNDVSWGTRENPT
TcCHS1-NP_001034491.1      FLIAMTGSFFIAACLHPQEFWCIVPGIIYLLSIPSMYLLLILYSIINLNVVSWGTREVAV
MsCHS1-AAL38051.2          FLISLSSSFFIAACLHPQEFWCIVPGIIYLLSIPSMYLLLILYSIINLNVVSWGTREVQT
SlCHS1-XP_022820392.1      FLISLTSSTFIAACLHPQEFWCIVPGIIYLLSIPSMYLLLILYSIINLNVVSWGTREVAV
SfCHS1-XP_050552783.1      FLISLSSSFFIAACLHPQEFWCIVPGIIYLLSIPSMYLLLILYSIINLNVVSWGTREVAV
AaCHS1-XP_021704891.1      FLIAMTGSFFIAACLHPQEFWCIASGLIYLLSIPSMYLLLILYSIINLNVVSWGTREVVA
DmCHS1-AAG22215.3          FLISMVGSFFIAACLHPQEFWCITCGLIYLLSIPSMYLLLILYSIINLNVVSWGTREVVA
MsCHS2-AAX20091.1          FTAATFGIFFVTAALHPQEIICLLYISIYYITIPSMYMLLIIYSLCNLNNVSWGTREVAQ
SlCHS2-XP_022821184.1      FTALIFGTFFVTAVLHPQEIKCLLFLAVYYVTIPSMYMLLIIYSICNLNNVSWGTRETVQ
SfCHS2-XP_050552796.1      FTALIFGTFFVTAALHPQEIKCLLFIAVYYVTIPSMYMLLIIYSICNLNNVSWGTRETPQ
                           *         ::. :****: .:    :* :::****:**:::*: *:* *******   

DmCHS2-AAF51798.2          L-------------------------------------KDDG------------------
TcCHS2-NP_001034492.1      VPKP---DPNAVQKIEEKKPEKKDKVLTFLGANAQ---DDEGGLEFSVNKLFKCMICTYK
AaCHS2-XP_001651163.1      -------EAPKAAPVQQVPQGKMHKLLDYLRSGDQ---EDEGSINFSVSGLFSCLFCTHP
TcCHS1-NP_001034491.1      KKTKKELEEEKKQAEEAKRKAKQKSLLGFLQSGGTSD-DDEGSIEISLAGLFKCMLCTHQ
MsCHS1-AAL38051.2          KKTKKEIEQEKKEAEEAKKKAKQKSLLGFLQ-GVNSN-EEEGSIEFSFAGLFKCLLCTHP
SlCHS1-XP_022820392.1      KKTKKEIEAEKKEAELAKKSAKQKSLLGFLQ-GVNSN-EEEGSIEFSFAGLFKCLLCTHP
SfCHS1-XP_050552783.1      KKTKKEIEAEKKEAELAKKSAKQKSLLGFLQ-GVNSN-EEEGSIEFSFAGLFKCLLCTHP
AaCHS1-XP_021704891.1      KKTKKELEQEKKEAEEAAKRVKQKSLLGFLQGGAGSNADEEGSIEVSIAGLFRCLLCTHG
DmCHS1-AAG22215.3          KKTKKELEAEKKAAEEAKKRVKQKSMLSFLQSGIGDNGDEEGSVEFSLAGLFRCIFCTHG
MsCHS2-AAX20091.1          KKTAKEMEMDKKAAEEAKKKMDNQSIMKWFGKSD----ETSGSLEFSVAGLFRCMCCTNP
SlCHS2-XP_022821184.1      KKTAKEMEMEKKEAEEAKKKMENHSLKKWFGKGE----ETSGSLEFSVAGLFRCMCCTNP
SfCHS2-XP_050552796.1      KKTAKEMEMEQKEAEEAKKKMESQGLKKLFGKGE----EKSGSLEFSVAGLFRCMCCTNP
                                                                 . .*                  

DmCHS2-AAF51798.2          ------------------------------------------------------------
TcCHS2-NP_001034492.1      ADNKENEQLRKIQESLRDLNRKIESLEK-MQYP---------DLRSPAVSNV-----TTF
AaCHS2-XP_001651163.1      KSSAEKEQMVQVASSLTEINGKLKDLEM---KLTGTV-----TVMRSSDDDD-----DVD
TcCHS1-NP_001034491.1      KAGDEKASLINIADSLEMLNKRLDHIEK-TIDPSGHIS----RRRSMSASSR----GDHH
MsCHS1-AAL38051.2          KGNEEKVQLLHIASTLEKLEKKLEVVEK-AVDPHGIA-----RSRKLSLGHRGSTNGDHQ
SlCHS1-XP_022820392.1      KGNEEKVQLLHIASTLEKLEKKLETVER-AVDPHGMS-----RGRKLSVGPRGSTAGDHG
SfCHS1-XP_050552783.1      KGNEEKVQLLHIASTLEKLEKKLETVER-AVDPHGMS-----RGRKLSVGPRGSNAGDHG
AaCHS1-XP_021704891.1      KTTDEKAQLVHIGDALDSITKKIENLEK-HIDPHGHHT----RKRTASAGSR-----DHH
DmCHS1-AAG22215.3          KTSDEKQQLTSIAESLDTIKHRMDTIES-AVDPHGHHASRHGRRRTTSSGSK-----DHH
MsCHS2-AAX20091.1          KDHKDDLHLLQIANSIEKIEKRLSALGAEESEPAQAQ-----TRRRSSLGLR--------
SlCHS2-XP_022821184.1      EDHKDDLHMMQISHALEKINKRLDQLDV-PPEPTHQL-------------SR-----PHT
SfCHS2-XP_050552796.1      EDHKDDLNMMQISHALEKINKRLDQLDV-PPEPTHQPSH------------------PHT
                                                                                       

DmCHS2-AAF51798.2          --------------------------KDAVDEANNYLPGWLNDPLLIDSELGEVSLMEQR
TcCHS2-NP_001034492.1      MEGSKATVKNNVEDNYMEAP--QDNVSQPSDEVME--NSWFYDGPLIRGEVHYLNRNEET
AaCHS2-XP_001651163.1      EMSCLDMQGGSPNGVSSPIQTVKNSELEEPEKQINYLPDWLYDVDLRNGDTETISASEEQ
TcCHS1-NP_001034491.1      HLGAVTEEGGDESANETDSETVSTVPQNKRDDLVN--PYWIEDPDVRKGEVEFLSSTEIL
MsCHS1-AAL38051.2          -LNPLAEGPEEENDSDSDTGTSSTEPRERRDDLIN--PYWIEDPDLKRGEVDFLSPPEIQ
SlCHS1-XP_022820392.1      -LDALAEGPEEDGDSDSETDTLSTTPREKRDDLIN--PYWIEDPELKKGEVDFLSPAELS
SfCHS1-XP_050552783.1      -LDALAEGPEEDDDSDSETDTLSTTPREKRDDLIN--PYWIEDPELKKGEVDFLSPAELS
AaCHS1-XP_021704891.1      -LGSVAEDSEEEDE-QSDSET-STLQRNERDFLTN--PYWIEDPDLKKGEVDFISSTEIQ
DmCHS1-AAG22215.3          LLTSVAEKSGDESD-ESDSDT-SAEPKQERDFLTN--PYWIEDPDVRKGEVDFLSSTEIQ
MsCHS2-AAX20091.1          -RDSLATMPE-----YADSELSGDIPREERDDLIN--PYWVEDPNLQKGEVDFLTTAEIE
SlCHS2-XP_022821184.1      HVDTVSVRE------YEDSEISTEIPREERDDLVN--PYWIEDVELQKGEVDFLTTAETN
SfCHS2-XP_050552796.1      HVETVGVRD------YEDSEISTEIPKEERDDLIN--PYWIEDVELQKGEVDFLTTAETN
                                                      :  :   :    *. *  :  .:   :.  *  

DmCHS2-AAF51798.2          FWKDLIKQYLKPLELSREQKQAMADGLKELRNMIAFAFVMVNAIFVLIVFLLQLKKEFLH
TcCHS2-NP_001034492.1      FWNELIEQYLHPIEDDKK---KVSAELKDLRDKMVFTFLMLNSLYVIVIFLLTLKKDLLH
AaCHS2-XP_001651163.1      FWIELIEKYLKPLDLTEKQKSEMQSQLKNLRDLAVFAFVMANALFVLVIFLLQLNKKDLH
TcCHS1-NP_001034491.1      FWKDLLDKYLYPIDENKEEKARIAKELIELRNKSVFAFFMFNALFVLVVFLLQLNKDQIH
MsCHS1-AAL38051.2          FWKDLLDKYLYPIDEDKDEKARISRDLKELRDSSVFSFFMINALFVLIVFLLQLNKDNIH
SlCHS1-XP_022820392.1      FWKDLIDKYLYPIDANKDEQARISKDLKELRDSCVFSFFMVNALFVLIVFLLQLNKDNLH
SfCHS1-XP_050552783.1      FWKDLIDKYLYPIDENKEEKARISRDLKELRDSSVFSFFMVNALFVLIVFLLQLNKDNLH
AaCHS1-XP_021704891.1      FWKDLIDQYLYPIDQNKEEQARIASDLIELRNKSVFAFFMFNALFVLIVFLLQLNKDKLH
DmCHS1-AAG22215.3          FWKDLIDQYLYPIDNDPVEQARIASDLIELRNKSVFAFFMANALFVLIVFLLQLNKDKLH
MsCHS2-AAX20091.1          FWKDLIDVYLRPIDENKEEQERIKTDLKNLRDTMVFAFAMLNSLFVLVIFLLQFNQDQLH
SlCHS2-XP_022821184.1      FWKDVIDEYLLPIEEDKRELDRIKTDLKNLRDKMVFAFVMLNSLFVLVIFLLQLSQDQLH
SfCHS2-XP_050552796.1      FWKDVIDEYLLPIDEDKREIERIRKDLKNLRDKMVFAFVMLNSLFVLVIFLLQLSQDQLH
                           ** :::. ** *::        :   * :**:  .*:* * *:::*:::*** :.:. :*

DmCHS2-AAF51798.2          LEWPIDPTDFVSFDRDNLMVGIYRQYKELDPIGLCFVIFFGLILIIQFLAMFFHRFATLC
TcCHS2-NP_001034492.1      LDWPFDPKVNFTYFEDKNEIGVYITYLQLEPIGFVFLIFFALLMVIQFFAMMIHRFGTFS
AaCHS2-XP_001651163.1      IQWWFNAKNTISFDESTVEIIVRREYLEIEPIGLVFVFFFGLILVIQFVAMLMHRFGTIS
TcCHS1-NP_001034491.1      VKWPLGVRTNITYIEETSEVHISKEYLQLEPIGLVFVFFFALILVIQFVAMLFHRFGTIA
MsCHS1-AAL38051.2          VKWPFGVKTNITYDEVSREVLISKEYLQLEPIGLVFVFFFALILVIQFTAMLFHRFGTIS
SlCHS1-XP_022820392.1      FKWPFGVKTNITYDEVTQEVLISKEYLQLEPIGLVFVFFFALILVIQFSAMLFHRFGTIS
SfCHS1-XP_050552783.1      FKWPFGVKTNITYDEVTQEVLISKEYLQLEPIGLVFVFFFALILVIQFSAMLFHRFGTLS
AaCHS1-XP_021704891.1      IIWPLGVKTNITYDEVTAEVHISKEYLQLEPIGLVFVFFFALILIIQFTAMLFHRFGTLS
DmCHS1-AAG22215.3          IIWPLGVKTNITYIEETSEVHISKEYLQLEPIGLVFVFFFALILIIQFTAMLFHRFGTIS
MsCHS2-AAX20091.1          IKWPFGQDVALSYDKERNVVLVEQEFLMLEPIGSLFLVFFGFVMLIQFVAMLSHRSYTIT
SlCHS2-XP_022821184.1      FKWPFGQKSSMEYDNDMNMFTITQDYLTLEPIGFVFLLFFGSIILIQFTAMLFHRLDTLA
SfCHS2-XP_050552796.1      FKWPFGQKSSMEYDNDMNMFIITQDYLTLEPIGFVFLLFFGSIIMIQFTAMLFHRLDTLA
                           . * :.    . :      . :   :  ::***  *:.**. :::*** **: **  *: 

DmCHS2-AAF51798.2          QLLATTQVDWFRTGGQFTDEDAATELKGSAVSIARKLQRPKRLFD-DDEDGDPHYDEVLM
TcCHS2-NP_001034492.1      QIITKTQLDFDLCSKPIDEMTVDELRSRDPIKIVADLQKLKGI-N-NEYEDQ--------
AaCHS2-XP_001651163.1      QILASTQLNWY-CSKKAKDMSLDAELRENAVEIARRLQRPKPQWDEEDLEDD--------
TcCHS1-NP_001034491.1      HILASTELNLC-CTKKKEELSPNALLDKQAVEIVKQLQKLQGIDD-GDYEND--------
MsCHS1-AAL38051.2          HILSSTELNWF-CTKKSDDLSQDALLDKNAIAIVKDLQKLNGL-D-DDYDND--------
SlCHS1-XP_022820392.1      HILASTELNWF-CSKKSDDLSQDALLDKNAIAIVKDLQKLNGL-D-DDYDND--------
SfCHS1-XP_050552783.1      HILASTELNWF-CSKKSDDLSQDALLDKNAIAIVKDLQKLNGL-D-DDYDND--------
AaCHS1-XP_021704891.1      HILASTELNWG-CNKKPEELSQDALIDKHAVEIVKNLQRLQGI-D-GDYDND--------
DmCHS1-AAG22215.3          HILASTELNF--CKKKSEDLTQDQLIDKHAVEIVKNLQRLQGI-D-GDYDND--------
MsCHS2-AAX20091.1          HLLSTTELHWY-FSRRPDQMSDENLLERKVVEIARELQKLNT----DDLDRR--------
SlCHS2-XP_022821184.1      HLLSTTKLDWY-FNKKPDDLSDDALIESLALTIAKDLQRLNT----DDLDNR--------
SfCHS2-XP_050552796.1      HLLSTTKLDWY-FSKKPDDLSDDALIDSLALTIAKDLQRLNT----DDLDKR--------
                           ::::.*::          :           : *.  **. :      : :          

DmCHS2-AAF51798.2          DSLEGEHRESMVRRQTIFRLHETR---DKQHSDYSNLVFNFERRFF----GDDELNL---
TcCHS2-NP_001034492.1      ------TEVPVEMRKTVSNLAQTSGGGENKP--IFYLDEAFQRRVTQI-GSTSSNNPSIS
AaCHS2-XP_001651163.1      -------QKAIGRRDTIHRILYQH---KNKQ-DWSNLEANFKRNYYK--DGD-------L
TcCHS1-NP_001034491.1      ---SGSGPDRIGRRKTIHNLERAA---QKKR-QIGTLDVAFKKRFAKL-NAN-GTNAGTP
MsCHS1-AAL38051.2          ---SGSGPHNVGRRKTIHNLEKAR---QKKR-NIGTLDVAFKKRFFNM-NAN--DGPGTP
SlCHS1-XP_022820392.1      ---SGSGPHNVGRRKTIHNLEKAR---QKKR-NIGTLDVAFKKRFFNM-NAN--DGPGTP
SfCHS1-XP_050552783.1      ---SGSGPHNVGRRKTIHNLEKAR---QKKR-NIGTLDVAFKKRFFNM-NAN--DGPGTP
AaCHS1-XP_021704891.1      ---SGSGPDRIARRRTIQNLEKSR---QPRR-QIGTLDVAFKKRFLKL-TAD-ENNAGTP
DmCHS1-AAG22215.3          ---SGSGPDRIARRKTIQNLEKAR---QPRR-QIGTLDVAFKKRFLKL-TADAENNPATP
MsCHS2-AAX20091.1          ----AVETNDVSRRKTLHNLEKAR---DTKH-SVMNLDANFKRRLTILQSGDPNVISRLS
SlCHS2-XP_022821184.1      -----NNNEHVSRRKTIFNLEKGK---ESKP-AVINLDANFKRRLTILQNGDSELISRLP
SfCHS2-XP_050552796.1      -----NNNEHVSRRKTIYNLEKGK---ETKP-AVINLDANAKRRLTILQNGDSELISRLP
                                     :  * *: .:       . .      *    :..      .         

DmCHS2-AAF51798.2          ---KNLALNRKSVKLLQERRSAAKVNAAAT-----------------------PEGTPTP
TcCHS2-NP_001034492.1      ------AFRKKSLAYVQQRMSIA-------------------------------------
AaCHS2-XP_001651163.1      NLGGRLTLSRKTLNVLDTRRKS-MAEQRKIRKSILRGQNPYDTAGDLWYQGSPDSGFNQR
TcCHS1-NP_001034491.1      VLSRRLTMRRETMKALEVRVNSVMAERRKSHMQTLGAKNEY---G--------NNNVVAR
MsCHS1-AAL38051.2          VLNRKMTLRRETLKALETRRNSVMAERRKSQMQTLGANNEY---G--------VTGMLNN
SlCHS1-XP_022820392.1      VLNRKMTLRRETLKALETRRNSVMAERRKSQMQTLGANNEY---G--------VTGMLNN
SfCHS1-XP_050552783.1      VLNRKMTLRRETLKALETRRNSVMAERRKSQMQTLGANNEY---G--------VTGMLNN
AaCHS1-XP_021704891.1      ILTRRMTMRRETIRALEVRKNSVMAERRKSQMQTLGANNEY---G--------ITGVNNT
DmCHS1-AAG22215.3          ILTRRLTMRAETIRALEVRKNSVMAERRKSAMQTLGAKNEY---GI-------TTGAPIN
MsCHS2-AAX20091.1          SLGGDEVTRRATIRALKTRRDSLLAEKRRSQLQAAGDATGYMYN---------LSGTAVN
SlCHS2-XP_022821184.1      SLGGNWAARRATVRAINTRRESVMAERRKSQMQTRPSGGTYMYN---------PPGTIQL
SfCHS2-XP_050552796.1      SLGPNLATRRATVRAINTRRESVMAERRRSQFQARPSGGSYMYNN--------PQNTIQL
                                 .    ::  :. * .                                       

DmCHS2-AAF51798.2          KAGKRP------PVVPMAKKVSFTASNRNNMA-----------LYDNGGY----------
TcCHS2-NP_001034492.1      ------------PNRVSQARPSVQLRYPN--------------GKANENF----------
AaCHS2-XP_001651163.1      KTSSPPGYNGAARGRPSNQS----PNFEGNNR-----------GRVNYAYQIDEELEDYS
TcCHS1-NP_001034491.1      NHR-----------NSVASSIPAKDVFEN--------------GHVNKAF----------
MsCHS1-AAL38051.2          NLG--P------RHRPSNANISVKDVFAEPNG-----------GQINQAY----------
SlCHS1-XP_022820392.1      NLNVGP------RHRTSNANISVKDVFGEPNG-----------GQVNRGY----------
SfCHS1-XP_050552783.1      NLNVGP------RHRTSNANISVKDVFGEPNG-----------GQVNRGY----------
AaCHS1-XP_021704891.1      NNN-AP----QRPLRTSNAGVSVKDIFNVNGGPGGDIYGVT--GQVNQAY----------
DmCHS1-AAG22215.3          NNGALP---NQRSGRVSNAGISIKDVFNVNGGGAEQIYGSNGGGTINQGY----------
MsCHS2-AAX20091.1          DM----------SGRASTAS-----------------------AYINKGY----------
SlCHS2-XP_022821184.1      DDM---------DGRPSTAG-----------------------VYVNRGY----------
SfCHS2-XP_050552796.1      DDM---------VGGPSTSG-----------------------VYVNRGY----------
                                                                         *  :          

DmCHS2-AAF51798.2          ----------------------------EHTEF----------------
TcCHS2-NP_001034492.1      ----VFDENGSDVEA----------------------------------
AaCHS2-XP_001651163.1      EEEDTMEFDRPTLQMEMTERPTPKSKRKSRVAF---------------A
TcCHS1-NP_001034491.1      --EED-NYDHRRNSLQM-------QQR-NNVTW--------KSSNSRM-
MsCHS1-AAL38051.2          --EASLGDDDDTNSMRL-------QPRQNQVSF-----------QGRF-
SlCHS1-XP_022820392.1      --ETTLGDEDDTNSMRL-------QPRQNQVSF-----------QGRF-
SfCHS1-XP_050552783.1      --ETTLGDEDDTNSMRL-------QPRQNQVSF-----------QGRF-
AaCHS1-XP_021704891.1      --EPVIEDD-DRNSLRL-------QPR-NQVTW--------SNSNGRL-
DmCHS1-AAG22215.3          --EHVIDEDGDGNSLRLTTRNPHPHPH-HQVSWGQNTNGGGGNGTGRL-
MsCHS2-AAX20091.1          --EPAFDSDDDEPP----------RPRRSTVRF-----------RENYT
SlCHS2-XP_022821184.1      --EPALDSDVEETPV----------PTRRSIRF-----------SDHFA
SfCHS2-XP_050552796.1      --EPALDSDIEDTPV---------PTRRSVVHF-----------TDHFA
                                                                            
