# Supplementary material for: Retrotransposon-mediated disruption of a chitin synthase gene confers insect resistance to Bacillus thuringiensis Vip3Aa toxin
Source: PLoS Biol. 2024 Jul 2;22(7):e3002704. doi: 10.1371/journal.pbio.3002704 (PMC11249258; doi:10.1371/journal.pbio.3002704)
Supplement: S5 Data — (XLSX) [file pbio.3002704.s024.xlsx]

## Sheet: ED_Table1
	Generation_1
concentrations (μg/cm2)	N	Dead(num)
0	24	0
0.05	24	4
0.1	24	18
0.2	24	23
0.4	24	24
0.8	24	24
	Generation_3
concentrations (μg/cm2)	N	Dead(num)
0	48	1
0.064	48	6
0.128	48	5
0.256	48	6
0.512	48	4
1.024	48	38
2.048	48	33
4.096	48	44
	Generation_12
concentrations (μg/cm2)	N	Dead(num)
0	48	1
0.0625	48	6
0.125	48	9
0.25	48	6
0.5	48	19
1	48	31
2	48	42
4	48	47
	Generation_13
concentrations (μg/cm2)	N	Dead(num)
0	24	0
0.125	24	1
0.25	24	0
0.5	24	0
1	24	0
2	24	2
4	24	5
8	24	7
	Generation_14
concentrations (μg/cm2)	N	Dead(num)
0	24	0
0.125	24	1
0.25	24	3
0.5	24	0
1	24	2
2	24	2
4	24	2
8	24	0
	Generation_15
concentrations (μg/cm2)	N	Dead(num)
0	24	2
5	24	7
10	24	13
20	24	11
40	24	11
80	24	12
	Generation_16
concentrations (μg/cm2)	N	Dead(num)
0	24	1
6.25	24	2
12.5	24	1
25	24	1
50	24	3
100	24	1
	Generation_17 (Sfru_R3)
concentrations (μg/cm2)	N	Dead(num)
0	24	0
25	10	0
50	10	2
100	10	0
200	10	1
400	10	4
800	10	9
