# Supplementary material for: Retrotransposon-mediated disruption of a chitin synthase gene confers insect resistance to Bacillus thuringiensis Vip3Aa toxin
Source: PLoS Biol. 2024 Jul 2;22(7):e3002704. doi: 10.1371/journal.pbio.3002704 (PMC11249258; doi:10.1371/journal.pbio.3002704)
Supplement: S6 Data — (XLSX) [file pbio.3002704.s025.xlsx]

## Sheet: Sheet1
			Non-Bt		total	survival
				SS	72	42
					72	45
					72	44
				Sfru_R3	72	59
					72	63
					72	59
			Vip3Aa		total	survival
				SS	72	0
					72	0
					72	0
				Sfru_R3	72	9
					72	22
					72	19
			Cry1Ab		total	survival
				SS	72	0
					72	1
					72	2
				Sfru_R3	72	5
					72	1
					72	2
			Vip3Aa+Cry1Ab		total	survival
				SS	72	0
					72	0
					72	0
				Sfru_R3	72	0
					72	0
					72	0
