# Supplementary material for: Retrotransposon-mediated disruption of a chitin synthase gene confers insect resistance to Bacillus thuringiensis Vip3Aa toxin
Source: PLoS Biol. 2024 Jul 2;22(7):e3002704. doi: 10.1371/journal.pbio.3002704 (PMC11249258; doi:10.1371/journal.pbio.3002704)
Supplement: S7 Data — (XLSX) [file pbio.3002704.s026.xlsx]

## Sheet: ED_Table2_Data
Cry1Ab		SS	Sfru_R3
concentrations (μg/cm2)	total	mortality (n)	mortality (n)
0	24	1	0
0.1	24	7	7
0.2	24	17	10
0.4	24	17	14
0.8	24	22	15
1.6	24	23	18
Cry1Ac		SS	Sfru_R3
concentrations (μg/cm2)	total	mortality (n)	mortality (n)
0	24	0	0
0.2	24	2	2
0.4	24	6	5
0.8	24	7	6
1.6	24	8	7
3.2	24	13	15
Cry1Fa		SS	Sfru_R3
concentrations (μg/cm2)	total	mortality (n)	mortality (n)
0	24	0	0
0.0005	24	2	0
0.001	24	0	0
0.002	24	1	1
0.004	24	2	1
0.008	24	15	7
Cry2Ab		SS	Sfru_R3
concentrations (μg/cm2)	total	mortality (n)	mortality (n)
0	24	0	0
0.05	24	4	4
0.1	24	15	8
0.2	24	20	13
0.4	24	22	19
0.8	24	24	21
