# Supplementary material for: Retrotransposon-mediated disruption of a chitin synthase gene confers insect resistance to Bacillus thuringiensis Vip3Aa toxin
Source: PLoS Biol. 2024 Jul 2;22(7):e3002704. doi: 10.1371/journal.pbio.3002704 (PMC11249258; doi:10.1371/journal.pbio.3002704)
Supplement: S8 Data — (XLSX) [file pbio.3002704.s027.xlsx]

## Sheet: Mortality
Replicate	F2a	F2b	F1a	F1b	BCR1	BCR2	BCR3	BCR4	Sfru_R3	SS
1	83.3333	79.1667	100	100	58.3333	58.3333	54.1667	58.3333	0	100
2	79.1667	83.3333	100	100	62.5	58.3333	66.6667	54.1667	0	100
3	58.3333	70.8333	100	100	54.1667	45.8333	45.8333	70.8333	0	100
4	83.3333	95.8333	100	100	62.5	58.3333	20.8333	45.8333		100
5	70.8333	87.5	100	100	45.8333	70.8333	58.3333	62.5		100
6	75	79.1667	100	100	58.3333	54.1667	66.6667	50		100
7	79.1667	66.6667	100	100	54.1667	45.8333	33.3333	50		100
8	79.1667	75	100	100	45.8333	29.1667	54.1667	54.1667
9			100	100
10			100	100
11			100	100
12			100	100
13			100	100
14			100	100
