# Supplementary material for: Retrotransposon-mediated disruption of a chitin synthase gene confers insect resistance to Bacillus thuringiensis Vip3Aa toxin
Source: PLoS Biol. 2024 Jul 2;22(7):e3002704. doi: 10.1371/journal.pbio.3002704 (PMC11249258; doi:10.1371/journal.pbio.3002704)
Supplement: S9 Data — (XLSX) [file pbio.3002704.s028.xlsx]

## Sheet: SS
SS
concentrations (μg/cm2)	total (n)	mortality (n)	Mortality (%)
0	24	0	0
0.005	24	3	12.5
0.01	24	4	16.6667
0.02	24	19	79.1667
0.04	24	24	100
0.08	24	24	100
0.16	24	24	100
0.32	24	24	100

## Sheet: SfCHS2-KO-A
SfCHS2-KO-A
concentrations (μg/cm2)	total	mortality (n)	Mortality (%)
0	10	1	10
25	10	0	0
50	10	0	0
100	10	1	10
200	10	0	0
400	10	1	10
800	10	0	0
1600	10	0	0

## Sheet: SfCHS2-KO-B
SfCHS2-KO-B
concentrations (μg/cm2)	total	mortality (n)	Mortality (%)
0	12	0	0
25	12	0	0
50	12	0	0
100	12	0	0
200	12	0	0
400	12	0	0
800	12	0	0
1600	12	0	0

## Sheet: SfCHS2-KO-C
SfCHS2-KO-C
concentrations (μg/cm2)	total	mortality (n)	Mortality (%)
0	12	0	0
25	12	0	0
50	12	0	0
100	12	0	0
200	12	0	0
400	12	0	0
800	12	0	0
1600	12	0	0

## Sheet: F1
SfCHS2-KO-A♀ x Sfru_R3♂
concentrations (μg/cm2)	total	mortality (n)	Mortality（%）
0	10	1	10
25	10	0	0
50	10	2	20
100	10	3	30
200	10	0	0
400	10	0	0
800	10	1	10
1600	10	0	0
Sfru_R3♀ x SfCHS2-KO-A♂
concentrations (μg/cm2)	total	mortality (n)	Mortality（%）
0	10	0	0
25	10	0	0
50	10	0	0
100	10	0	0
200	10	0	0
400	10	0	0
800	10	0	0
1600	10	0	0
