# Supplementary material for: Retrotransposon-mediated disruption of a chitin synthase gene confers insect resistance to Bacillus thuringiensis Vip3Aa toxin
Source: PLoS Biol. 2024 Jul 2;22(7):e3002704. doi: 10.1371/journal.pbio.3002704 (PMC11249258; doi:10.1371/journal.pbio.3002704)
Supplement: S10 Data — (XLSX) [file pbio.3002704.s029.xlsx]

## Sheet: SlCHS2-KO
Sl-SS
concentrations (μg/cm2)	total	mortality (n)	Mortality（%）
0	12	0	0
0.002	12	2	16.6667
0.004	12	1	8.33333
0.008	12	1	8.33333
0.016	12	4	33.3333
0.032	12	10	83.3333
0.064	12	12	100
0.128	12	12	100
SlCHS2-KO
concentrations (μg/cm2)	total	mortality (n)	Mortality（%）
0	12	1	8.33333
25	12	2	16.6667
50	12	0	0
100	12	2	16.6667
200	12	3	25
400	12	3	25
800	12	3	25
1600	12	1	8.33333

## Sheet: MsCHS2-KO
Ms-SS
concentrations (μg/cm2)	total	mortality (n)	Mortality（%）
0	24	0	0
0.2	24	0	0
0.4	24	0	0
0.8	24	8	33.3333
1.6	24	16	66.6667
3.2	24	22	91.6667
6.4	24	24	100
MsCHS2-KO
concentrations (μg/cm2)	total	mortality (n)	Mortality（%）
0	12	0	0
25	12	0	0
50	12	0	0
100	12	0	0
200	12	0	0
400	12	0	0
800	12	0	0
1600	12	0	0
